# Supplementary material for: Exploring associations between estrogen and gene candidates identified by coronary artery disease genome-wide association studies
Source: Front Cardiovasc Med. 2025 Mar 20;12:1502985. doi: 10.3389/fcvm.2025.1502985 (PMC11965610; doi:10.3389/fcvm.2025.1502985)
Supplement: Supplementary file 1 [file Datasheet1.xlsx]

## Sheet: Suppl Table 1
Author	Year	DOI
Bhat	2022	No DOI; PMCID: PMC9360888
Cho	2010	10.1136/ha.2009.001370
Dehghan	2016	10.1371/journal.pone.0144997
deKovel	2016	10.1371/journal.pone.0146502
Domarkiene	2013	10.2478/bjmg-2013-0026
Dungan	2022	10.1016/j.ahjo.2022.100152
Erdmann	2009	10.1038/ng.307
Erdmann	2011	10.1093/eurheartj/ehq405
Hahn	2020	10.1371/journal.pone.0230035
Han	2017	10.1038/s41598-017-18214-z
Hartiala	2016	10.1038/ncomms10558
Hu	2016	10.18632/oncotarget.9358
Jensen	2011	10.1161/CIRCGENETICS.111.960393
Klarin	2017	10.1038/ng.3914
Lee	2015	10.5551/jat.26047
Lettre	2011	10.1371/journal.pgen.1001300
Li	2018	10.1161/ATVBAHA.117.310594
Saade	2011	10.1371/journal.pone.0029427
Saad	2022	10.1161/CIRCGEN.122.003712
van der Harst	2018	10.1161/CIRCRESAHA.117.312086
Vilne	2022	10.3390/genes13030516
Wang	2011	10.1038/ng.783
Wild	2011	10.1161/CIRCGENETICS.110.958728
Zarkasi	2022	10.3390/diagnostics12102561

## Sheet: Suppl Table 2
Last Author	Year Published	Ethnicity / Ancestry	Chromosome	Closest Gene	Standardized Gene Name	Candidate Locus	Chromosome Position	Effect Allele	Odds Ratio (95% CI)	P-Value	Case Estimated Allele Frequency
Antikainen	2021	FInnish	9	CDKN2B-AS1	CDKN2B-AS1	rs1970112	22085598	T	1.32 (1.20 - 1.46	1.5e-08	0.41
Antikainen	2021	FInnish	20	DEFB127	DEFB127	rs6055069	134284	T	0.24 (0.15 - 0.38)	2.35e-09	0.98
Aragam	2022	European	1	BSND	BSND	rs34232196	55489542	T	0.948(0.937-0.959)	6.59e-20	0.24
Aragam	2022	European	1	CCDC30	CCDC30	rs6656344	42948585	A	0.974	5e-09	0.473
Aragam	2022	European	1	CELSR2	CELSR2	rs12740374	109817590	T	0.909(0.898-0.92)	1.36e-57	0.216
Aragam	2022	European	1	FHL3	FHL3	rs61776719	38461319	A	1.036(1.026-1.047)	5.74e-12	0.54
Aragam	2022	European	1	HHAT	HHAT	rs60154123	210468999	T	1.04(1.026-1.054)	1.6e-08	0.153
Aragam	2022	European	1	IL6R	IL6R	rs6686750	154419843	A	1.04(1.03-1.05)	1.87e-15	0.425
Aragam	2022	European	1	KDF1	KDF1	rs79598313	27284913	T	1.1(1.063-1.138)	3.6e-08	0.024
Aragam	2022	European	1	KIAA0040	KIAA0040	rs2285219	175130983	A	1.028	4e-09	0.85
Aragam	2022	European	1	LOC100131060	LOC100131060	rs71646019	59433354	T	1.038(1.026-1.051)	6.05e-10	0.208
Aragam	2022	European	1	MAGI3	MAGI3	rs1230666	114173410	A	1.053(1.039-1.068)	5.1e-13	0.152
Aragam	2022	European	1	MCL1	MCL1	rs11585169	150572037	A	1.039(1.029-1.049)	1.04e-14	0.553
Aragam	2022	European	1	MIA3	MIA3	rs17163363	222828704	T	1.072(1.06-1.083)	4.87e-36	0.695
Aragam	2022	European	1	NGF	NGF	rs61797068	115902514	C	0.96(0.948-0.973)	4.28e-09	0.158
Aragam	2022	European	1	NME7	NME7	rs61806987	169314833	A	1.035(1.025-1.045)	6.85e-12	0.576
Aragam	2022	European	1	OTUD7B	OTUD7B	rs67807996	149995265	A	1.041(1.029-1.052)	1.14e-12	0.38
Aragam	2022	European	1	PCSK9	PCSK9	rs11591147	55505647	T	0.778(0.744-0.813)	1.32e-28	0.015
Aragam	2022	European	1	PCSK9	PCSK9	rs472495	55521313	T	1.039(1.028-1.049)	3.71e-13	0.633
Aragam	2022	European	1	PPAP2B	PLPP3	rs11206803	56877509	T	1.037(1.027-1.047)	7.01e-14	0.471
Aragam	2022	European	1	PPAP2B	PLPP3	rs56170783	57016131	A	1.122(1.103-1.142)	1.73e-38	0.915
Aragam	2022	European	1	PRDM16	PRDM16	rs7413494	2985885	C	0.965(0.955-0.976)	1.01e-09	0.612
Aragam	2022	European	1	PRDM16	PRDM16	rs2493298	3325912	A	1.05(1.035-1.065)	2.1e-11	0.14
Aragam	2022	European	1	SKI	SKI	rs2843152	2245570	C	1.043(1.031-1.054)	7.26e-13	0.28
Aragam	2022	European	2	AAK1	AAK1	rs12468870	69679537	C	0.973	5.1e-10	0.45
Aragam	2022	European	2	ABCG8	ABCG8	rs4245791	44074431	T	0.952(0.943-0.963)	1.01e-19	0.689
Aragam	2022	European	2	ABCG8	ABCG8	rs76866386	44075483	T	1.083(1.061-1.105)	1.58e-14	0.938
Aragam	2022	European	2	ACVR2A	ACVR2A	rs35611688	148377860	T	0.971(0.961-0.981)	1.54e-08	0.66
Aragam	2022	European	2	APOB	APOB	rs515135	21286057	T	0.944(0.932-0.956)	3.58e-19	0.185
Aragam	2022	European	2	ARHGAP15	ARHGAP15	rs4662330	144186475	T	1.047(1.034-1.061)	7.3e-12	0.839
Aragam	2022	European	2	CXCR4	CXCR4	rs4954580	136986303	T	0.965	3e-09	0.365
Aragam	2022	European	2	FIGN	FIGN	rs10930115	164930382	A	1.041(1.029-1.054)	5.07e-11	0.793
Aragam	2022	European	2	FN1	FN1	rs1250247	216299629	C	1.049(1.038-1.061)	2.37e-18	0.29
Aragam	2022	European	2	GIGYF2	GIGYF2	rs283485	233645691	A	1.034(1.024-1.045)	1.01e-10	0.343
Aragam	2022	European	2	FLJ12334	LINC00954	rs16986953	19942473	A	1.086(1.067-1.105)	7.11e-20	0.084
Aragam	2022	European	2	LOC646736	LOC646736	rs952227	227062080	A	0.963(0.954-0.973)	1.12e-12	0.344
Aragam	2022	European	2	MIR4432	MIR4432	rs243071	60619028	A	1.029(1.019-1.039)	2.65e-08	0.446
Aragam	2022	European	2	NBEAL1	NBEAL1	rs148812085	203877233	T	1.121(1.104-1.137)	5.11e-50	0.121
Aragam	2022	European	2	PARTICL	PARTICL	rs10176176	85762048	A	0.944(0.935-0.953)	4.27e-31	0.519
Aragam	2022	European	2	PDE1A	PDE1A	rs1430158	183262128	T	0.974	2.4e-08	0.369
Aragam	2022	European	2	PID1	PID1	rs4140748	230005505	A	1.031(1.021-1.041)	1.25e-09	0.602
Aragam	2022	European	2	PRKCE	PRKCE	rs582384	45896437	A	1.029(1.019-1.039)	1.55e-08	0.534
Aragam	2022	European	2	SAP130	SAP130	rs114192718	128785663	T	1.056(1.036-1.076)	2.58e-08	0.077
Aragam	2022	European	2	TEX41	TEX41	rs10928241	145831428	T	1.042(1.031-1.053)	1.85e-14	0.292
Aragam	2022	European	2	TNS1	TNS1	rs2161967	218680529	T	1.033(1.023-1.044)	6.89e-11	0.439
Aragam	2022	European	2	ZEB2	ZEB2	rs6740731	145270592	A	1.044(1.03-1.057)	1.67e-10	0.171
Aragam	2022	European	3	ARHGEF26	ARHGEF26	rs357494	153937753	A	1.059(1.043-1.074)	4.91e-14	0.869
Aragam	2022	European	3	ATP1B3	ATP1B3	rs7622417	141625999	C	1.025	1.2e-08	0.541
Aragam	2022	European	3	FGD5	FGD5	rs34991912	14926351	T	1.035(1.025-1.045)	7.29e-12	0.433
Aragam	2022	European	3	FNDC3B	FNDC3B	rs34229028	172117455	A	0.966(0.956-0.977)	3.11e-09	0.607
Aragam	2022	European	3	ITIH4	ITIH4	rs77347777	52848207	T	0.95(0.935-0.966)	1.51e-09	0.109
Aragam	2022	European	3	LAMB2	LAMB2	rs34759087	49162284	T	0.948(0.933-0.963)	6.23e-11	0.113
Aragam	2022	European	3	LOC339894	LOC339894	rs4266144	156852592	C	0.969(0.959-0.98)	5.6e-09	0.685
Aragam	2022	European	3	MECOM	MECOM	rs11721038	168849576	T	1.046	3.5e-09	0.904
Aragam	2022	European	3	MRAS	MRAS	rs185244	138092889	T	1.061(1.048-1.075)	3.22e-19	0.162
Aragam	2022	European	3	PPP2R3A	PPP2R3A	rs34330586	135800409	A	1.048(1.036-1.06)	3.5e-15	0.771
Aragam	2022	European	3	UMPS	UMPS	rs17843797	124453022	T	0.943(0.929-0.957)	1.5e-14	0.877
Aragam	2022	European	4	EDNRA	EDNRA	rs13120678	148273397	A	1.047(1.035-1.059)	3.53e-15	0.75
Aragam	2022	European	4	EDNRA	EDNRA	rs6841581	148401190	A	1.082(1.067-1.096)	2.65e-30	0.148
Aragam	2022	European	4	FGF5	FGF5	rs10857147	81181072	A	0.959(0.949-0.97)	5.13e-14	0.707
Aragam	2022	European	4	GNPDA2	GNPDA2	rs12641981	45179883	T	1.028	2e-09	0.298
Aragam	2022	European	4	GUCY1A3	GUCY1A1	rs3796587	156638073	C	1.066(1.052-1.079)	6.04e-23	0.813
Aragam	2022	European	4	LNX1	LNX1	rs17083333	54572066	T	0.97(0.96-0.98)	1.23e-08	0.312
Aragam	2022	European	4	MAD2L1	MAD2L1	rs7678555	120909501	A	0.956(0.946-0.967)	3.08e-16	0.712
Aragam	2022	European	4	MAP9	MAP9	rs7440763	156433520	T	0.942(0.928-0.956)	4.44e-15	0.874
Aragam	2022	European	4	PALLD	PALLD	rs869396	169688000	A	0.967(0.958-0.976)	8.86e-12	0.48
Aragam	2022	European	4	RASGEF1B	RASGEF1B	rs36002015	82625720	G	0.96(0.949-0.971)	8.2e-13	0.321
Aragam	2022	European	4	REST	REST	rs781663	57781754	A	0.958(0.946-0.97)	1.07e-11	0.801
Aragam	2022	European	4	SHROOM3	SHROOM3	rs12500824	77416627	A	1.031(1.02-1.041)	3.15e-09	0.355
Aragam	2022	European	4	ZNF827	ZNF827	rs13124853	146784774	A	1.03(1.02-1.04)	3.14e-09	0.531
Aragam	2022	European	5	ANKRD55	ANKRD55	rs62362364	55441571	C	0.963(0.951-0.975)	2.94e-09	0.208
Aragam	2022	European	5	ARHGAP26	ARHGAP26	rs3776307	142494165	A	0.965(0.955-0.975)	6.7e-12	0.549
Aragam	2022	European	5	LOC285696	BASP1-AS1	rs2652682	17113657	A	0.971	1e-09	0.851
Aragam	2022	European	5	IRF-AS1	CARINH	rs10477741	131795310	T	0.953(0.939-0.967)	3.49e-11	0.867
Aragam	2022	European	5	DMXL1	DMXL1	rs13169691	118448279	T	1.041(1.026-1.056)	2.58e-08	0.151
Aragam	2022	European	5	FBN2	FBN2	rs6883598	127926190	A	0.966(0.956-0.977)	9.74e-10	0.735
Aragam	2022	European	5	FER	FER	rs112949822	108085190	A	0.947(0.93-0.964)	1.14e-09	0.083
Aragam	2022	European	5	FGF1	FGF1	rs249760	141915692	T	1.032(1.021-1.044)	4.05e-08	0.244
Aragam	2022	European	5	HMGCR	HMGCR	rs12916	74656539	T	0.972(0.963-0.982)	1.31e-08	0.593
Aragam	2022	European	5	ITGA1	ITGA1	rs4074793	52193125	A	0.949(0.932-0.966)	1.61e-08	0.923
Aragam	2022	European	5	MAP3K1	MAP3K1	rs3936510	55860866	T	1.047(1.034-1.06)	2.6e-13	0.187
Aragam	2022	European	5	SGCD	SGCD	rs157333	156117200	C	1.039	1.3e-11	0.769
Aragam	2022	European	5	SKP2	SKP2	rs5867305*	36157262	CA	0.967	3.9e-08	0.454
Aragam	2022	European	5	SNORD123	SNORD123	rs17263917	9552338	A	0.946(0.933-0.959)	1.45e-15	0.15
Aragam	2022	European	5	SRFBP1	SRFBP1	rs4345341	121278751	A	1.038(1.026-1.052)	3.87e-09	0.182
Aragam	2022	European	6	UHRF1BP1	BLTP3A	rs9469899	34793124	A	1.036(1.025-1.046)	1.47e-11	0.358
Aragam	2022	European	6	CENPW	CENPW	rs35510806	126678331	T	1.034(1.023-1.045)	5.13e-10	0.519
Aragam	2022	European	6	FHL5	FHL5	rs2983896	97029871	A	0.965(0.954-0.976)	1.44e-09	0.22
Aragam	2022	European	6	FOXC1	FOXC1	rs72836800	1617327	T	1.052(1.036-1.068)	3.11e-11	0.873
Aragam	2022	European	6	HBS1L	HBS1L	rs9399136	135402339	T	1.028	2e-08	0.657
Aragam	2022	European	6	HDGFL1	HDGFL1	rs6909752	22612629	A	1.036(1.025-1.046)	1.67e-11	0.347
Aragam	2022	European	6	KCNK5	KCNK5	rs733701	39171862	T	1.044(1.032-1.056)	2.82e-13	0.254
Aragam	2022	European	6	LPA	LPA	rs192425087	161032250	T	0.706(0.642-0.777)	7.15e-13	0.99
Aragam	2022	European	6	LPA	LPA	rs79018195	161024291	T	0.708(0.632-0.794)	3.38e-09	0.991
Aragam	2022	European	6	LPA	LPA	rs10455872	161010118	A	0.738(0.723-0.753)	2.18e-186	0.932
Aragam	2022	European	6	LPA	LPA	rs1998043	161097871	A	0.94(0.928-0.952)	1.46e-20	0.835
Aragam	2022	European	6	LPA	LPA	rs73596816	161017363	A	1.112(1.081-1.144)	3.56e-13	0.034
Aragam	2022	European	6	LPA	LPA	rs28867400	161104918	A	1.439(1.315-1.575)	2.7e-15	0.009
Aragam	2022	European	6	MICA	MICA	rs9266631	31346898	A	0.958(0.946-0.97)	5.92e-11	0.207
Aragam	2022	European	6	PHACTR1	PHACTR1	rs9349379	12903957	A	0.892(0.884-0.901)	4.02e-114	0.586
Aragam	2022	European	6	PLEKHG1	PLEKHG1	rs17080093	150997440	T	0.951(0.934-0.968)	2.39e-08	0.078
Aragam	2022	European	6	PLG	PLG	rs184278183	161177756	T	1.445(1.361-1.535)	2.47e-33	0.008
Aragam	2022	European	6	PLG	PLG	rs186696265	161111700	T	1.677(1.605-1.753)	8.54e-116	0.014
Aragam	2022	European	6	PRIM2	PRIM2	rs11752218	57145562	T	1.078(1.057-1.099)	4.01e-14	0.067
Aragam	2022	European	6	PTK7	PTK7	rs1034246	43068370	T	0.966(0.955-0.976)	6.39e-10	0.263
Aragam	2022	European	6	SLC22A2	SLC22A2	rs56195640	160720747	A	1.096(1.065-1.127)	2.58e-10	0.117
Aragam	2022	European	6	SLC2A12	SLC2A12	rs2492304	134378151	A	1.036(1.026-1.046)	1.06e-12	0.489
Aragam	2022	European	6	TARID	TARID	rs6919211	133999868	C	0.965(0.953-0.977)	1e-08	0.816
Aragam	2022	European	6	TCF21	TCF21	rs6932293	160535878	T	0.769(0.739-0.801)	1.73e-37	0.973
Aragam	2022	European	6	TCF21	TCF21	rs2327426	134202690	T	1.063(1.052-1.074)	4.47e-30	0.698
Aragam	2022	European	6	FAM46A	TENT5A	rs9361867	82595959	T	0.965(0.955-0.975)	5.11e-12	0.458
Aragam	2022	European	6	TFAP2B	TFAP2B	rs62405422	50796905	T	0.967	3.1e-10	0.686
Aragam	2022	European	6	TRAF3IP2-AS1	TRAF3IP2-AS1	rs9400480	111850597	C	1.029	4.1e-08	0.656
Aragam	2022	European	6	VEGFA	VEGFA	rs6905288	43758873	A	1.037(1.027-1.048)	5.02e-13	0.571
Aragam	2022	European	7	CCM2	CCM2	rs2107732	45077978	A	0.952(0.936-0.968)	1.53e-08	0.092
Aragam	2022	European	7	CFTR	CFTR	rs13222797	117100046	T	0.97(0.96-0.979)	5.51e-10	0.581
Aragam	2022	European	7	COG5	COG5	rs12112877	106941324	T	0.966(0.955-0.976)	3.72e-10	0.713
Aragam	2022	European	7	HDAC9	HDAC9	rs2107595	19049388	A	1.067(1.054-1.081)	3.61e-24	0.176
Aragam	2022	European	7	MACC1	MACC1	rs10486389	20300416	A	0.966(0.955-0.976)	6.51e-10	0.719
Aragam	2022	European	7	MAD1L1	MAD1L1	rs62435159	1911281	A	0.963(0.951-0.976)	2.46e-08	0.236
Aragam	2022	European	7	NOS3	NOS3	rs3918226	150690176	T	1.118(1.098-1.139)	4.6e-32	0.081
Aragam	2022	European	7	PARP12	PARP12	rs756142636	139760540	T	0.965(0.952-0.977)	3.81e-08	0.217
Aragam	2022	European	7	PDE1C	PDE1C	rs215634	32369148	A	1.026	1.2e-08	0.67
Aragam	2022	European	7	RAC1	RAC1	rs10951983	6446027	A	1.041(1.028-1.054)	1.22e-10	0.782
Aragam	2022	European	7	SEMA3C	SEMA3C	rs1019016	80570562	T	1.029	3.8e-10	0.517
Aragam	2022	European	7	TBX20	TBX20	rs2215614	35277093	A	1.034(1.024-1.045)	2.96e-11	0.622
Aragam	2022	European	7	ZC3HC1	ZC3HC1	rs11556924	129663496	T	0.951(0.942-0.961)	3.78e-21	0.355
Aragam	2022	European	7	ZKSCAN1	ZKSCAN1	rs6953441	99617067	A	1.028	6.8e-09	0.354
Aragam	2022	European	8	BMP1	BMP1	rs56408342	22048490	A	1.082(1.058-1.106)	2.3e-12	0.058
Aragam	2022	European	8	DOCK5	DOCK5	rs1510758	25061807	A	1.032(1.021-1.044)	3.09e-08	0.745
Aragam	2022	European	8	GEM	GEM	rs34917849	95278307	C	1.043(1.028-1.058)	1.11e-08	0.128
Aragam	2022	European	8	LPL	LPL	rs268	19813529	A	0.876(0.843-0.911)	4.1e-11	0.982
Aragam	2022	European	8	LPL	LPL	rs894211	19865747	T	0.955(0.944-0.965)	1.38e-16	0.265
Aragam	2022	European	8	LINC00599	MIR124-1HG	rs75655731*	9721394	C	0.918	4.6e-08	0.087
Aragam	2022	European	8	NAT2	NAT2	rs4646249	18260431	T	1.035(1.024-1.047)	8.18e-10	0.295
Aragam	2022	European	8	SLC18A1	SLC18A1	rs66778572	19916120	A	0.962(0.951-0.972)	1.33e-12	0.282
Aragam	2022	European	8	TRIB1	TRIB1	rs2001846	126478450	T	1.048(1.038-1.059)	6.02e-22	0.473
Aragam	2022	European	9	ABO	ABO	rs651007	136153875	T	1.055(1.043-1.068)	1.28e-18	0.206
Aragam	2022	European	9	ACER2	ACER2	rs10811183	19436055	A	1.038(1.024-1.051)	1.6e-08	0.171
Aragam	2022	European	9	C5	C5	rs41312891	123726749	G	0.94(0.92-0.959)	5.87e-09	0.066
Aragam	2022	European	9	CDKN2B-AS1	CDKN2B-AS1	rs2891168	22098619	A	0.84(0.832-0.848)	4.99e-278	0.516
Aragam	2022	European	9	CDKN2B-AS1	CDKN2B-AS1	rs76959412	22011083	C	0.881(0.844-0.918)	2.87e-09	0.016
Aragam	2022	European	9	CDKN2B-AS1	CDKN2B-AS1	rs6475608	22101702	T	0.914(0.902-0.926)	1.07e-41	0.397
Aragam	2022	European	9	DAB2IP	DAB2IP	rs885150	124420173	T	0.963(0.953-0.974)	1.98e-11	0.731
Aragam	2022	European	9	DOCK8	DOCK8	rs1536608	223613	T	1.025	3e-08	0.3
Aragam	2022	European	9	GPSM1	GPSM1	rs3935875	139238824	A	0.968	2.2e-08	0.126
Aragam	2022	European	9	KLF4	KLF4	rs1967604	110530324	A	1.046(1.035-1.057)	4.64e-16	0.282
Aragam	2022	European	9	C9orf146	LINC00583	rs10961206	13724051	A	1.054(1.036-1.071)	8.1e-10	0.904
Aragam	2022	European	9	MTAP	MTAP	rs11523031	21843842	A	1.046(1.035-1.056)	3.55e-19	0.556
Aragam	2022	European	10	AFAP1L2	AFAP1L2	rs646668	116138034	A	1.027	2.8e-09	0.367
Aragam	2022	European	10	ARHGAP21	ARHGAP21	rs7077962	25054674	T	1.032	1.2e-08	0.87
Aragam	2022	European	10	CDC123	CDC123	rs17566555	12275947	A	0.968(0.959-0.978)	4.33e-11	0.497
Aragam	2022	European	10	CNNM2	CNNM2	rs77787671	104776205	T	0.934(0.918-0.95)	2.76e-15	0.094
Aragam	2022	European	10	CXCL12	CXCL12	rs494207	44741256	A	0.927(0.914-0.94)	9.94e-25	0.131
Aragam	2022	European	10	CXCL12	CXCL12	rs2457480	44740010	A	1.11(1.083-1.137)	2.98e-17	0.902
Aragam	2022	European	10	HTRA1	HTRA1	rs2672592	124230750	T	0.968(0.959-0.978)	2.47e-10	0.363
Aragam	2022	European	10	JCAD	JCAD	rs9337951	30317073	A	1.056(1.045-1.067)	1.39e-23	0.332
Aragam	2022	European	10	LIPA	LIPA	rs1051338	91007360	T	0.943(0.933-0.953)	1.4e-28	0.689
Aragam	2022	European	10	LOC283033	LOC283033	rs1870634	44480811	T	0.949(0.939-0.959)	5.24e-24	0.345
Aragam	2022	European	10	NRP1	NRP1	rs75082222	33516373	T	0.973	3.5e-08	0.352
Aragam	2022	European	10	PLCE1	PLCE1	rs55753709	96029170	T	0.963(0.953-0.973)	2.18e-13	0.664
Aragam	2022	European	10	R3HCC1L	R3HCC1L	rs884811	99923763	C	1.03(1.02-1.04)	3.09e-09	0.557
Aragam	2022	European	10	OBFC1	STN1	rs2067831	105643223	C	1.043(1.032-1.054)	2.61e-14	0.271
Aragam	2022	European	10	TCF7L2	TCF7L2	rs7903146	114758349	T	1.031	6.2e-09	0.045
Aragam	2022	European	10	TSPAN14	TSPAN14	rs17680741	82251514	T	1.035(1.024-1.046)	2.27e-10	0.705
Aragam	2022	European	11	ARHGAP42	ARHGAP42	rs633185	100593538	C	1.039(1.029-1.05)	5.57e-13	0.701
Aragam	2022	European	11	ARHGEF12	ARHGEF12	rs4938809	120363937	T	0.971(0.961-0.981)	4.59e-08	0.666
Aragam	2022	European	11	ARNTL	BMAL1	rs11316597	13295751	A	1.035(1.023-1.047)	7.73e-09	0.692
Aragam	2022	European	11	FDX1	FDX1	rs10488763	110244360	A	0.96(0.947-0.974)	1.31e-08	0.865
Aragam	2022	European	11	MIR4693	MIR4693	rs2839812	103673294	A	0.937(0.927-0.947)	1.9e-33	0.705
Aragam	2022	European	11	MMP13	MMP13	rs1892971	102795606	A	0.962(0.951-0.974)	5.14e-10	0.223
Aragam	2022	European	11	PPP2R1B	PPP2R1B	rs11410951	111621399	CA	0.973	2.6e-08	0.614
Aragam	2022	European	11	SERPINH1	SERPINH1	rs584961	75277628	A	0.94(0.925-0.955)	1.5e-14	0.115
Aragam	2022	European	11	SIPA1	SIPA1	rs2306363	65405600	T	0.96(0.948-0.971)	1.46e-11	0.205
Aragam	2022	European	11	ST3GAL4	ST3GAL4	rs10790800	126262638	A	1.031(1.02-1.042)	9.12e-09	0.675
Aragam	2022	European	11	SWAP70	SWAP70	rs360153	9762274	T	0.963(0.954-0.972)	2.98e-14	0.419
Aragam	2022	European	11	TMEM41B	TMEM41B	rs4537761	9323353	T	0.946(0.929-0.963)	1.75e-09	0.913
Aragam	2022	European	11	TRIM5	TRIM5	rs11601507	5701074	A	1.064(1.045-1.084)	4.4e-11	0.075
Aragam	2022	European	11	VPS11	VPS11	rs1177562	118949331	T	1.033(1.023-1.044)	7.6e-11	0.398
Aragam	2022	European	11	WT1	WT1	rs7118294	32380521	T	0.968(0.958-0.977)	1.8e-11	0.493
Aragam	2022	European	11	ZNF259	ZNF259	rs964184	116648917	C	0.943(0.931-0.956)	4.41e-17	0.848
Aragam	2022	European	12	ACVRL1	ACVRL1	rs2277383	52314388	T	0.966	3e-08	0.708
Aragam	2022	European	12	ATP2B1	ATP2B1	rs2681472	90008959	A	0.946(0.935-0.958)	2.46e-18	0.816
Aragam	2022	European	12	ATXN2	ATXN2	rs10774625	111910219	A	1.058(1.048-1.069)	1.47e-28	0.46
Aragam	2022	European	12	C1S	C1S	rs72447384	7178440	T	0.945(0.93-0.961)	2.45e-11	0.123
Aragam	2022	European	12	CNPY2	CNPY2	rs62956461	56706178	A	1.059	2.7e-09	0.96
Aragam	2022	European	12	DNAH10	DNAH10	rs7133378	124409502	A	0.969(0.959-0.979)	3.96e-09	0.317
Aragam	2022	European	12	FGD6	FGD6	rs11107903	95507971	A	0.92(0.903-0.938)	5.29e-18	0.075
Aragam	2022	European	12	HNF1A	HNF1A	rs2244608	121416988	A	0.953(0.943-0.963)	2.35e-20	0.669
Aragam	2022	European	12	LOC400043	LINC02381	rs75160195	54521594	T	1.098(1.074-1.123)	5.31e-17	0.053
Aragam	2022	European	12	LOC100506393	LOC100506393	rs10841443	20220033	C	0.961(0.951-0.971)	3.85e-14	0.328
Aragam	2022	European	12	PAWR	PAWR	rs8176893	79999309	A	1.03	7.9e-10	0.316
Aragam	2022	European	12	SCARB1	SCARB1	rs7485656	125315647	A	0.936(0.923-0.948)	2.66e-22	0.835
Aragam	2022	European	12	SCARB1	SCARB1	rs7296737	125336956	T	0.964(0.955-0.974)	6.54e-13	0.398
Aragam	2022	European	12	TBX3	TBX3	rs34606058	115353368	T	0.971(0.961-0.981)	7.69e-09	0.626
Aragam	2022	European	13	CDK8	CDK8	rs12864131	27045939	A	0.975	1.1e-08	0.366
Aragam	2022	European	13	COL4A1	COL4A1	rs11617955	110818102	A	0.925(0.911-0.94)	1.19e-22	0.116
Aragam	2022	European	13	COL4A1	COL4A1	rs11619113	110918660	C	0.935(0.921-0.949)	2.22e-19	0.875
Aragam	2022	European	13	COL4A1	COL4A1	rs4773141	110954353	C	0.954(0.944-0.964)	3.12e-18	0.638
Aragam	2022	European	13	COL4A1	COL4A1	rs3783113	110834746	T	1.041(1.03-1.051)	6.53e-15	0.358
Aragam	2022	European	13	COL4A2	COL4A2	rs7333991	111108436	T	0.951(0.94-0.962)	5.08e-17	0.784
Aragam	2022	European	13	COL4A2	COL4A2	rs9515203	111049623	T	1.065(1.053-1.077)	6.49e-28	0.742
Aragam	2022	European	13	DOCK9	DOCK9	rs8000794	99434810	C	1.027(1.018-1.037)	4.32e-08	0.459
Aragam	2022	European	13	FLT1	FLT1	rs17086617	28962686	T	0.961(0.951-0.971)	1.02e-13	0.689
Aragam	2022	European	13	MCF2L-AS1	MCF2L-AS1	rs4907571	113618496	T	0.965(0.953-0.977)	2.79e-08	0.713
Aragam	2022	European	13	N4BP2L2	N4BP2L2	rs7991314	33126074	T	1.029(1.019-1.04)	1.79e-08	0.641
Aragam	2022	European	14	EIF2B2	EIF2B2	rs10131894	75446879	C	0.965(0.955-0.974)	7.59e-13	0.441
Aragam	2022	European	14	HHIPL1	HHIPL1	rs36033161	100123487	T	1.07(1.057-1.084)	1.34e-24	0.828
Aragam	2022	European	14	SERPINA1	SERPINA1	rs112635299	94838142	T	0.87(0.834-0.908)	1.98e-10	0.017
Aragam	2022	European	15	ABHD2	ABHD2	rs1807214	89565257	A	1.066(1.048-1.085)	2.35e-13	0.898
Aragam	2022	European	15	ADAMTS7	ADAMTS7	rs112238647	79051705	T	0.933(0.913-0.954)	1.07e-09	0.06
Aragam	2022	European	15	ADAMTS7	ADAMTS7	rs7177201	79065380	T	1.078(1.065-1.092)	3.42e-32	0.29
Aragam	2022	European	15	CFAP161	CFAP161	rs2683260	81385552	T	1.041(1.028-1.055)	2.63e-10	0.185
Aragam	2022	European	15	FES	FES	rs7183988	91428589	T	1.062(1.052-1.073)	2.69e-33	0.468
Aragam	2022	European	15	LIPC	LIPC	rs588136	58730498	T	0.964(0.952-0.975)	6.97e-10	0.781
Aragam	2022	European	15	LOC145820	LOC145820	rs17581137	96146414	A	1.033(1.022-1.045)	8.32e-09	0.752
Aragam	2022	European	15	MORF4L1	MORF4L1	rs7173743	79141784	T	1.071(1.061-1.082)	3.26e-44	0.554
Aragam	2022	European	15	SMAD3	SMAD3	rs56062135	67455630	T	0.944(0.933-0.955)	2.27e-22	0.225
Aragam	2022	European	16	CDH13	CDH13	rs7500448	83045790	A	1.051(1.039-1.063)	1.11e-17	0.758
Aragam	2022	European	16	CETP	CETP	rs12446515	56987015	T	0.963(0.953-0.974)	9.75e-12	0.315
Aragam	2022	European	16	CFDP1	CFDP1	rs8046696	75442143	T	0.954(0.945-0.964)	1.64e-20	0.422
Aragam	2022	European	16	CMIP	CMIP	rs10493891	81510742	T	0.968(0.957-0.979)	2.05e-08	0.268
Aragam	2022	European	16	DHX38	DHX38	rs12445401	72148419	A	0.964(0.953-0.976)	9.49e-09	0.8
Aragam	2022	European	16	DYNLRB2	DYNLRB2	rs16952537	80185366	A	0.975	3.9e-08	0.444
Aragam	2022	European	16	GP2	GP2	rs10852238	20253374	A	1.039	4.1e-09	0.824
Aragam	2022	European	16	MYH11	MYH11	rs12691049	15909513	A	0.97(0.961-0.98)	2.54e-09	0.419
Aragam	2022	European	16	PLCG2	PLCG2	rs7189462	81907867	T	1.029(1.019-1.04)	7.76e-09	0.403
Aragam	2022	European	16	XPO6	XPO6	rs111806192	28252382	T	0.97	1.8e-08	0.059
Aragam	2022	European	17	ANKRD13B	ANKRD13B	rs11080107	27938424	T	0.967(0.957-0.976)	5.84e-12	0.512
Aragam	2022	European	17	BCAS3	BCAS3	rs11655024	59232365	T	1.046(1.033-1.059)	3.92e-12	0.198
Aragam	2022	European	17	PTRF	CAVIN1	rs8068844	40571284	T	0.969(0.959-0.979)	6.96e-10	0.656
Aragam	2022	European	17	GOSR2	GOSR2	rs17608766	45013271	T	0.957(0.943-0.97)	1.69e-09	0.869
Aragam	2022	European	17	IGF2BP1	IGF2BP1	rs4643373	47123423	T	1.039(1.028-1.05)	4.49e-12	0.72
Aragam	2022	European	17	KAT2A	KAT2A	rs12952244	40270081	A	0.948(0.933-0.964)	1.84e-10	0.869
Aragam	2022	European	17	PECAM1	PECAM1	rs11079536	62392403	T	1.036(1.026-1.046)	1.01e-12	0.54
Aragam	2022	European	17	PIP4K2B	PIP4K2B	rs16968377	36942396	T	0.946	3e-08	0.961
Aragam	2022	European	17	SMG6	SMG6	rs4790881	2068932	A	1.049(1.039-1.061)	1.29e-19	0.696
Aragam	2022	European	17	SREBF1	SREBF1	rs12936927	17726965	T	0.965(0.955-0.976)	2.92e-10	0.604
Aragam	2022	European	17	TIMP2	TIMP2	rs8075861	76915710	A	0.974	5e-09	0.636
Aragam	2022	European	17	UNC13D	UNC13D	rs2410859	73841285	T	1.032(1.021-1.042)	4.32e-09	0.67
Aragam	2022	European	17	WIPI1	WIPI1	rs2909217	66463985	T	1.036(1.024-1.049)	3.83e-09	0.79
Aragam	2022	European	17	ZNF652	ZNF652	rs5820757	47417942	G	0.954(0.943-0.964)	7.3e-17	0.551
Aragam	2022	European	18	CPLX4	CPLX4	rs11663411	56960510	T	0.97(0.96-0.981)	2.6e-08	0.712
Aragam	2022	European	18	CTAGE1	CTAGE1	rs9951447	20009691	T	0.968(0.958-0.978)	3.5e-10	0.586
Aragam	2022	European	18	LIPG	LIPG	rs12965923	47213682	A	1.039(1.027-1.051)	5.62e-11	0.231
Aragam	2022	European	18	MC4R	MC4R	rs476828	57852587	T	0.968(0.957-0.979)	1.43e-08	0.745
Aragam	2022	European	18	SMAD7	SMAD7	rs9945890	46515916	T	1.035(1.025-1.046)	2.53e-11	0.642
Aragam	2022	European	19	ANGPTL4	ANGPTL4	rs116843064	8429323	A	0.837(0.807-0.869)	3.56e-21	0.022
Aragam	2022	European	19	APOE	APOE	rs7412	45412079	T	0.858(0.841-0.874)	1.04e-54	0.075
Aragam	2022	European	19	APOE	APOE	rs429358	45411941	T	0.913(0.9-0.925)	3.73e-38	0.848
Aragam	2022	European	19	B9D2	B9D2	rs1800469	41860296	A	1.042(1.032-1.053)	4.19e-15	0.311
Aragam	2022	European	19	ELL	ELL	rs78030362	18575193	A	0.911(0.894-0.929)	1.05e-20	0.927
Aragam	2022	European	19	EXOC3L2	EXOC3L2	rs183657985	45742498	T	1.041(1.028-1.054)	2.08e-10	0.253
Aragam	2022	European	19	HNRNPUL1	HNRNPUL1	rs768453105	41790086	G	1.071(1.055-1.086)	7.27e-21	0.17
Aragam	2022	European	19	LDLR	LDLR	rs72658867	11231203	A	0.821(0.78-0.864)	2.8e-14	0.016
Aragam	2022	European	19	LDLR	LDLR	rs55997232	11188117	T	0.892(0.878-0.906)	2.33e-44	0.107
Aragam	2022	European	19	LDLR	LDLR	rs10422256	11216617	A	1.032(1.022-1.042)	2.88e-10	0.5
Aragam	2022	European	19	MAP1S	MAP1S	rs10410487	17829608	T	0.961(0.952-0.971)	3.34e-15	0.461
Aragam	2022	European	19	MYO9B	MYO9B	rs7246865	17219105	A	1.034(1.022-1.046)	1.92e-08	0.274
Aragam	2022	European	19	RGL3	RGL3	rs167479	11526765	T	0.965(0.955-0.975)	5.63e-11	0.471
Aragam	2022	European	19	RSPH6A	RSPH6A	rs8108474	46301479	T	1.036(1.025-1.046)	1.12e-11	0.35
Aragam	2022	European	19	TGFB1	TGFB1	rs11466359	41837615	A	0.946(0.934-0.959)	5.47e-16	0.162
Aragam	2022	European	19	WDR87	WDR87	rs73025613	38334361	T	1.025	4.4e-08	0.245
Aragam	2022	European	20	MAFB	MAFB	rs2207132	39142516	A	1.096(1.065-1.128)	6.65e-10	0.036
Aragam	2022	European	20	MMP24	MMP24	rs17406518	33799176	A	1.048(1.032-1.065)	2.98e-09	0.894
Aragam	2022	European	20	NCOA6	NCOA6	rs6088595	33358499	A	1.034(1.023-1.044)	9.89e-11	0.364
Aragam	2022	European	20	PREX1	PREX1	rs2008614	47433150	T	1.044(1.03-1.059)	1.46e-09	0.861
Aragam	2022	European	20	RRBP1	RRBP1	rs1132274	17596155	A	1.038(1.025-1.051)	1.8e-08	0.168
Aragam	2022	European	20	ZHX3	ZHX3	rs6102343	39924279	A	1.034(1.023-1.046)	5.18e-09	0.235
Aragam	2022	European	20	ZNF335	ZNF335	rs8124182	44608901	A	1.048(1.034-1.062)	4.46e-12	0.156
Aragam	2022	European	20	ZNF831	ZNF831	rs6026739	57739469	A	0.953(0.939-0.967)	1.12e-10	0.874
Aragam	2022	European	21	NCRNA00310	LINC00310	rs149487184	35605863	T	1.101(1.064-1.14)	4.11e-08	0.024
Aragam	2022	European	21	NCRNA00310	LINC00310	rs28451064	35593827	A	1.115(1.099-1.132)	1.64e-46	0.129
Aragam	2022	European	21	RRP1B	RRP1B	rs35219138	45117913	A	0.971	1.8e-08	0.199
Aragam	2022	European	22	ARVCF	ARVCF	rs71313931	19960184	C	0.968(0.958-0.978)	2.3e-09	0.705
Aragam	2022	European	22	CABIN1	CABIN1	rs12484557	24555861	A	1.061(1.041-1.083)	4.01e-09	0.938
Aragam	2022	European	22	OSM	OSM	rs6006426	30669883	A	1.034(1.024-1.045)	9.9e-12	0.556
Aragam	2022	European	22	PNPLA3	PNPLA3	rs738408	44324730	T	0.971	3.8e-09	0.458
Aragam	2022	European	22	SCUBE1	SCUBE1	rs139012	43623972	A	0.968(0.957-0.979)	2.13e-08	0.271
Aragam	2022	European	22	SPECC1L	SPECC1L	rs5760309	24677831	T	0.902(0.872-0.933)	3.49e-09	0.026
Aragam	2022	European	22	SYN3	SYN3	rs4452	33283257	T	0.959	1.2e-08	0.077
Assimes	2016	Taiwan	9	SNP not mapped to gene	SNP not mapped to gene	rs1537372	22093183	C	Data not provided	5.7e-10	0.5
Barbalic	2011	African American	7	PFTK1	CDK14	rs1859023	Data not provided	A	0.57 (0.46, 0.69)	1.86e-08	0.31
Barbalic	2011	African American	7	AC017060.1	LINC02889	rs574007	Data not provided	G	1.61 (1.37,1.90	1.01e-08	0.27
Barbalic	2011	African American	16	HS3ST2	HS3ST2	rs2283524	Data not provided	G	1.89 (1.55,2.31	4.61e-10	0.11
Charmet	2018	European	5	MAP1B	MAP1B	rs115829748	71394387	T	3.16	1.36e-09	0.04
Davies	2012	European	9	SNP not mapped to gene	SNP not mapped to gene	rs1333049	Data not provided		Data not provided	2.91e-32	Data not provided
Fall	2018	Asian	6	SNP not mapped to gene	SNP not mapped to gene	rs74617387	Data not provided	DATA noT provided	0.91 (0.38, 2.18)	Data not provided	Data not provided
Fall	2018	Black	6	SNP not mapped to gene	SNP not mapped to gene	rs74617386	Data not provided	DATA noT provided	0.99 (0.11, 9.11)	Data not provided	Data not provided
Fall	2018	European, non-british white	6	SNP not mapped to gene	SNP not mapped to gene	rs74617385	Data not provided	DATA noT provided	1.35 (1.01, 1.79)	Data not provided	Data not provided
Fall	2018	British	6	SNP not mapped to gene	SNP not mapped to gene	rs74617384	Data not provided		1.38 (1.26, 1.51	3.2e-12	Data not provided
Fall	2018	Black	9	SNP not mapped to gene	SNP not mapped to gene	rs10811652	Data not provided	DATA noT provided	0.80 (0.38, 1.68)	Data not provided	Data not provided
Fall	2018	Asian	9	SNP not mapped to gene	SNP not mapped to gene	rs10811652	Data not provided	DATA noT provided	1.02 (0.83, 1.24)	Data not provided	Data not provided
Fall	2018	European, non-british white	9	SNP not mapped to gene	SNP not mapped to gene	rs10811652	Data not provided	DATA noT provided	1.07 (0.92, 1.24)	Data not provided	Data not provided
Fall	2018	British	9	SNP not mapped to gene	SNP not mapped to gene	rs10811652	Data not provided		1.19 (1.13, 1.26	6e-11	Data not provided
Feng	2010	Caucasian	1	HFE2	HJV	rs12091564	Data not provided		Data not provided	2.65e-08	0.0062
Feng	2010	Caucasian	6	Block	ZNF292	rs9362399	Data not provided		Data not provided	2.21e-08	0.0049
Feng	2010	Caucasian	7	EIF4H	EIF4H	rs150880	Data not provided		Data not provided	1.13e-15	0.0119
Feng	2010	Caucasian	9	CDKN2B	CDKN2B	rs1333049	Data not provided		Data not provided	7.1e-13	0.3367
Franceschini	2011	White	6	MTHFD1L	MTHFD1L	rs6922269	Data not provided	A	1.09 (1.06, 1.13	1.8e-09	Data not provided
Franceschini	2011	White	9	SNP not mapped to gene	SNP not mapped to gene	rs10757278	Data not provided		1.14 (1.10, 1.18	4.5e-13	0.5
Franceschini	2011	White	9	SNP not mapped to gene	SNP not mapped to gene	rs10757278	Data not provided	G	1.19 (1.16, 1.23	4.7e-41	0.5
Howson	2017	European East Asian South Asian African American	1	ATP1B1	ATP1B1	rs1892094	169094459	C	0.96 (0.94–0.97)	2.25e-08	0.5
Howson	2017	European East Asian South Asian African American	1	CAMSAP2	CAMSAP2	rs6700559	200646073	C	0.96 (0.95–0.97)	1.13e-08	0.47
Howson	2017	European East Asian South Asian African American	1	DDX59	DDX59	rs6700559	200646073	C	0.96 (0.95–0.97)	1.13e-08	0.47
Howson	2017	European East Asian South Asian African American	1	LMOD1	LMOD1	rs2820315	201872264	C	1.05 (1.03–1.07)	7.7e-10	0.3
Howson	2017	European East Asian South Asian African American	2	TNS1a	TNS1	rs2571445	218683154	G	1.05 (1.03–1.06)	4.55e-10	0.39
Howson	2017	European East Asian South Asian African American	5	ARHGAP26	ARHGAP26	rs246600	142516897	C	1.04 (1.03–1.06)	1.51e-08	0.48
Howson	2017	European East Asian South Asian African American	7	PARP12	PARP12	rs10237377	139757136	G	0.95 (0.93–0.97)	1.75e-08	0.35
Howson	2017	European East Asian South Asian African American	11	PCNX3	PCNX3	rs12801636	65391317	G	0.95 (0.94–0.97)	9.71e-09	0.23
Howson	2017	European East Asian South Asian African American	11	SERPINH1	SERPINH1	rs590121	75274150	G	1.04 (1.03–1.06)	9.32e-08	0.3
Howson	2017	European East Asian South Asian African American	12	C12orf43	C12orf43	rs2258287	121454313	C	1.04 (1.03–1.06)	2.18e-08	0.34
Howson	2017	European East Asian South Asian African American	12	HNF1A	HNF1A	rs2258287	121454313	C	1.04 (1.03–1.06)	2.18e-08	0.34
Howson	2017	European East Asian South Asian African American	12	SCARB1	SCARB1	rs11057830	125307053	G	1.06 (1.04–1.09)	1.34e-08	0.16
Howson	2017	European East Asian South Asian African American	15	OAZ2	OAZ2	rs6494488	65024204	A	0.95 (0.93–0.97)	2.09e-08	0.18
Howson	2017	European East Asian South Asian African American	15	RBPMS2	RBPMS2	rs6494488	65024204	A	0.95 (0.93–0.97)	2.09e-08	0.18
Howson	2017	European East Asian South Asian African American	16	DHX38	DHX38	rs1050362	72130815	C	1.04 (1.03–1.06)	3.52e-08	0.38
Howson	2017	European East Asian South Asian African American	17	GOSR2	GOSR2	rs17608766	45013271	T	1.06 (1.04–1.09)	2.1e-07	0.14
Howson	2017	European East Asian South Asian African American	17	PECAM1	PECAM1	rs1867624	62387091	T	0.96 (0.95–0.97)	3.98e-08	0.39
Howson	2017	European East Asian South Asian African American	20	PROCRa	PROCR	rs867186	33764554	A	0.93 (0.91–0.96)	2.7e-09	0.11
Huang	2022	British Pakistani and Bangladeshi	1	SORT1	SORT1	rs646776	109818530	T	Data not provided	1.09e-23	Data not provided
Huang	2022	British Pakistani and Bangladeshi	6	PHACTR1	PHACTR1	rs9349379	12903957	A	Data not provided	1e-35	Data not provided
Huang	2022	British Pakistani and Bangladeshi	9	ANRIL	CDKN2B-AS1	rs4977574	22098574	A	Data not provided	4.7e-101	Data not provided
Huang	2022	British Pakistani and Bangladeshi	19	LDLR	LDLR	rs10417578	11163824	C	Data not provided	3e-08	Data not provided
IBC 50K CAD Consortium	2011	European	1	CELSR2	CELSR2	rs646776	109620053	C	0.83 (0.79-0.87	4.3e-16	0.21
IBC 50K CAD Consortium	2011	European South Asian	1	CELSR2	CELSR2	rs646776	109620053	C	0.85 (0.82-0.88)	3.1e-17	0.21
IBC 50K CAD Consortium	2011	European	1	PSRC1	PSRC1	rs646776	109620053	C	0.83 (0.79-0.87	4.3e-16	0.21
IBC 50K CAD Consortium	2011	European South Asian	1	PSRC1	PSRC1	rs646776	109620053	C	0.85 (0.82-0.88)	3.1e-17	0.21
IBC 50K CAD Consortium	2011	European	1	SORT1	SORT1	rs646776	109620053	C	0.83 (0.79-0.87	4.3e-16	0.21
IBC 50K CAD Consortium	2011	European South Asian	1	SORT1	SORT1	rs646776	109620053	C	0.85 (0.82-0.88)	3.1e-17	0.21
IBC 50K CAD Consortium	2011	European South Asian	6	LPA	LPA	rs10455872	160930108	G	1.44 (1.33-1.55	1.2e-20	0.07
IBC 50K CAD Consortium	2011	European	6	LPA	LPA	rs10455872	160930108	G	1.45 (1.34-1.57	1.5e-20	0.07
IBC 50K CAD Consortium	2011	European South Asian	6	SLC22A2	SLC22A2	rs10455872	160930108	G	1.44 (1.33-1.55	1.2e-20	0.07
IBC 50K CAD Consortium	2011	European	6	SLC22A2	SLC22A2	rs10455872	160930108	G	1.45 (1.34-1.57	1.5e-20	0.07
IBC 50K CAD Consortium	2011	European	9	CDKN2A	CDKN2A	rs1333042	22093813	A	0.79 (0.76-0.82	5.4e-36	0.48
IBC 50K CAD Consortium	2011	European	9	CDKN2A	CDKN2A	rs944797	22105286	T	0.8 (0.77-0.83	4.5e-32	0.47
IBC 50K CAD Consortium	2011	European South Asian	9	CDKN2A	CDKN2A	rs1333042	22093813	A	0.81 (0.79-0.84	1.1e-37	0.48
IBC 50K CAD Consortium	2011	European South Asian	9	CDKN2A	CDKN2A	rs944797	22105286	T	0.82 (0.79-0.85	5.2e-35	0.47
IBC 50K CAD Consortium	2011	European	9	CDKN2B	CDKN2B	rs1333042	22093813	A	0.79 (0.76-0.82	5.4e-36	0.48
IBC 50K CAD Consortium	2011	European	9	CDKN2B	CDKN2B	rs944797	22105286	T	0.8 (0.77-0.83	4.5e-32	0.47
IBC 50K CAD Consortium	2011	European South Asian	9	CDKN2B	CDKN2B	rs1333042	22093813	A	0.81 (0.79-0.84	1.1e-37	0.48
IBC 50K CAD Consortium	2011	European South Asian	9	CDKN2B	CDKN2B	rs944797	22105286	T	0.82 (0.79-0.85	5.2e-35	0.47
IBC 50K CAD Consortium	2011	European South Asian	13	COL4A1	COL4A1	rs4773144	109758713	G	1.09 (1.06-1.13	3.5e-08	0.44
IBC 50K CAD Consortium	2011	European South Asian	19	APOE	APOE	rs2075650	50087459	G	1.14 (1.09-1.19	3.2e-08	0.14
IBC 50K CAD Consortium	2011	European	19	LDLR	LDLR	rs6511720	11063306	T	0.85 (0.8-0.9)	2.8e-08	0.11
IBC 50K CAD Consortium	2011	European South Asian	19	LDLR	LDLR	rs6511720	11063306	T	0.86(0.82-0.91)	1.1e-08	0.11
IBC 50K CAD Consortium	2011	European	19	SMARCA4	SMARCA4	rs6511720	11063306	T	0.85 (0.8-0.9)	2.8e-08	0.11
IBC 50K CAD Consortium	2011	European South Asian	19	SMARCA4	SMARCA4	rs6511720	11063306	T	0.86(0.82-0.91)	1.1e-08	0.11
IBC 50K CAD Consortium	2011	European South Asian	19	TOMM40	TOMM40	rs2075650	50087459	G	1.14 (1.09-1.19	3.2e-08	0.14
Ishigaki	2020	Japan	1	ATP1B1	ATP1B1	rs1892094	Data not provided	T	Data not provided	3.14e-12	Data not provided
Ishigaki	2020	Japan	1	CELSR2	CELSR2	rs602633	Data not provided	T	Data not provided	3.63e-58	Data not provided
Ishigaki	2020	Japan	1	DDX59	DDX59	rs6700559	Data not provided	T	Data not provided	1.77e-08	Data not provided
Ishigaki	2020	Japan	1	FHL3	FHL3	rs4072980	Data not provided	A	Data not provided	4.13e-10	Data not provided
Ishigaki	2020	Japan	1	IL6R	IL6R	rs4845625	Data not provided	T	Data not provided	6.69e-15	Data not provided
Ishigaki	2020	Japan	1	LINGO4	LINGO4	rs11204892	Data not provided	A	Data not provided	2.85e-11	Data not provided
Ishigaki	2020	Japan	1	LMOD1	LMOD1	rs2820315	Data not provided	T	Data not provided	1.1e-10	Data not provided
Ishigaki	2020	Japan	1	LOC101929224	LOC101929224	rs6700559	Data not provided	T	Data not provided	1.77e-08	Data not provided
Ishigaki	2020	Japan	1	MIA3	MIA3	rs35158675	Data not provided	A	Data not provided	5.91e-28	Data not provided
Ishigaki	2020	Japan	1	MORN1	MORN1	rs36096196	Data not provided	T	Data not provided	1.33e-08	Data not provided
Ishigaki	2020	Japan	1	NME7	NME7	rs1892094	Data not provided	T	Data not provided	3.14e-12	Data not provided
Ishigaki	2020	Japan	1	PCSK9	PCSK9	rs11591147	Data not provided	T	Data not provided	1.86e-22	Data not provided
Ishigaki	2020	Japan	1	PPAP2B	PLPP3	rs17114046	Data not provided	A	Data not provided	8.04e-28	Data not provided
Ishigaki	2020	Japan	1	PRDM16	PRDM16	rs2493298	Data not provided	A	Data not provided	9.97e-10	Data not provided
Ishigaki	2020	Japan	1	PSRC1	PSRC1	rs602633	Data not provided	T	Data not provided	3.63e-58	Data not provided
Ishigaki	2020	Japan	1	SF3A3	SF3A3	rs4072980	Data not provided	A	Data not provided	4.13e-10	Data not provided
Ishigaki	2020	Japan	1	SNP not mapped to gene	SNP not mapped to gene	rs11806316	Data not provided	A	Data not provided	4.16e-10	Data not provided
Ishigaki	2020	Japan	1	SNP not mapped to gene	SNP not mapped to gene	rs60154123	Data not provided	T	Data not provided	2.58e-08	Data not provided
Ishigaki	2020	Japan	1	TDRKH	TDRKH	rs11204892	Data not provided	A	Data not provided	2.85e-11	Data not provided
Ishigaki	2020	Japan	1	TXNL4B	TXNL4B	rs1050362	Data not provided	A	Data not provided	2.92e-11	Data not provided
Ishigaki	2020	Japan	2	ABCG5	ABCG5	rs6544713	Data not provided	T	Data not provided	1.84e-18	Data not provided
Ishigaki	2020	Japan	2	ABCG8	ABCG8	rs6544713	Data not provided	T	Data not provided	1.84e-18	Data not provided
Ishigaki	2020	Japan	2	COL6A3	COL6A3	rs11677932	Data not provided	A	Data not provided	2.64e-08	Data not provided
Ishigaki	2020	Japan	2	FN1	FN1	rs1250229	Data not provided	T	Data not provided	1.58e-13	Data not provided
Ishigaki	2020	Japan	2	GGCX	GGCX	rs6743030	Data not provided	T	Data not provided	1.81e-23	Data not provided
Ishigaki	2020	Japan	2	LOC100630918	LOC100630918	rs6743030	Data not provided	T	Data not provided	1.81e-23	Data not provided
Ishigaki	2020	Japan	2	MAT2A	MAT2A	rs6743030	Data not provided	T	Data not provided	1.81e-23	Data not provided
Ishigaki	2020	Japan	2	NBEAL1	NBEAL1	rs6728861	Data not provided	A	Data not provided	1.29e-32	Data not provided
Ishigaki	2020	Japan	2	PRKCE	PRKCE	rs582384	Data not provided	A	Data not provided	7.64e-09	Data not provided
Ishigaki	2020	Japan	2	SNP not mapped to gene	SNP not mapped to gene	rs12999907	Data not provided	A	Data not provided	6.31e-11	Data not provided
Ishigaki	2020	Japan	2	SNP not mapped to gene	SNP not mapped to gene	rs16986953	Data not provided	A	Data not provided	1.06e-16	Data not provided
Ishigaki	2020	Japan	2	SNP not mapped to gene	SNP not mapped to gene	rs515135	Data not provided	T	Data not provided	5.74e-17	Data not provided
Ishigaki	2020	Japan	2	TEX41	TEX41	rs2252641	Data not provided	T	Data not provided	5.41e-13	Data not provided
Ishigaki	2020	Japan	2	TNS1	TNS1	rs2571445	Data not provided	A	Data not provided	1.56e-12	Data not provided
Ishigaki	2020	Japan	3	CDC25A	CDC25A	rs7617773	Data not provided	T	Data not provided	3.48e-11	Data not provided
Ishigaki	2020	Japan	3	DNAJC13	DNAJC13	rs10512861	Data not provided	T	Data not provided	3e-09	Data not provided
Ishigaki	2020	Japan	3	FNDC3B	FNDC3B	rs12897	Data not provided	A	Data not provided	1.21e-09	Data not provided
Ishigaki	2020	Japan	3	GPR149	GPR149	rs789294	Data not provided	C	Data not provided	3.36e-15	Data not provided
Ishigaki	2020	Japan	3	MRAS	MRAS	rs185244	Data not provided	T	Data not provided	2.4e-17	Data not provided
Ishigaki	2020	Japan	3	SNP not mapped to gene	SNP not mapped to gene	rs4266144	Data not provided	C	Data not provided	1.4e-08	Data not provided
Ishigaki	2020	Japan	3	SNP not mapped to gene	SNP not mapped to gene	rs7633770	Data not provided	A	Data not provided	1.1e-08	Data not provided
Ishigaki	2020	Japan	3	STAG1	STAG1	rs667920	Data not provided	T	Data not provided	6.08e-15	Data not provided
Ishigaki	2020	Japan	3	UMPS	UMPS	rs4678145	Data not provided	C	Data not provided	1.45e-14	Data not provided
Ishigaki	2020	Japan	4	EDNRA	EDNRA	rs6841581	Data not provided	A	Data not provided	5.18e-24	Data not provided
Ishigaki	2020	Japan	4	FGF5	FGF5	rs10857147	Data not provided	A	Data not provided	1.37e-14	Data not provided
Ishigaki	2020	Japan	4	GUCY1A3	GUCY1A1	rs7692387	Data not provided	A	Data not provided	3.34e-23	Data not provided
Ishigaki	2020	Japan	4	NOA1	NOA1	rs17081933	Data not provided	A	Data not provided	1.17e-08	Data not provided
Ishigaki	2020	Japan	4	PALLD	PALLD	rs7696431	Data not provided	T	Data not provided	3.09e-08	Data not provided
Ishigaki	2020	Japan	4	SHROOM3	SHROOM3	rs12500824	Data not provided	A	Data not provided	1.64e-10	Data not provided
Ishigaki	2020	Japan	4	SNP not mapped to gene	SNP not mapped to gene	rs11099493	Data not provided	A	Data not provided	2.49e-10	Data not provided
Ishigaki	2020	Japan	4	SNP not mapped to gene	SNP not mapped to gene	rs7678555	Data not provided	A	Data not provided	1.23e-14	Data not provided
Ishigaki	2020	Japan	4	UNC5C	UNC5C	rs3775058	Data not provided	A	Data not provided	7.63e-09	Data not provided
Ishigaki	2020	Japan	5	ARHGAP26	ARHGAP26	rs246600	Data not provided	T	Data not provided	6.53e-17	Data not provided
Ishigaki	2020	Japan	5	LOC101928448	LOC101928448	rs3936511	Data not provided	A	Data not provided	3.74e-08	Data not provided
Ishigaki	2020	Japan	5	LOC553103	MIR3936HG	rs273909	Data not provided	A	Data not provided	4.74e-10	Data not provided
Ishigaki	2020	Japan	5	SEMA5A	SEMA5A	rs112941079	Data not provided	A	Data not provided	3.75e-13	Data not provided
Ishigaki	2020	Japan	5	SLC22A4	SLC22A4	rs273909	Data not provided	A	Data not provided	4.74e-10	Data not provided
Ishigaki	2020	Japan	5	SNHG18	SNHG18	rs112941079	Data not provided	A	Data not provided	3.75e-13	Data not provided
Ishigaki	2020	Japan	5	SNORD123	SNORD123	rs112941079	Data not provided	A	Data not provided	3.75e-13	Data not provided
Ishigaki	2020	Japan	6	C2	C2	rs644045	Data not provided	A	Data not provided	2.8e-13	Data not provided
Ishigaki	2020	Japan	6	CDKN1A	CDKN1A	rs1321309	Data not provided	A	Data not provided	3.48e-08	Data not provided
Ishigaki	2020	Japan	6	CENPW	CENPW	rs1591805	Data not provided	A	Data not provided	1.17e-10	Data not provided
Ishigaki	2020	Japan	6	FGD5	FGD5	rs34991912	Data not provided	T	Data not provided	3.21e-11	Data not provided
Ishigaki	2020	Japan	6	FKBP5	FKBP5	rs1334894	Data not provided	T	Data not provided	4.84e-08	Data not provided
Ishigaki	2020	Japan	6	C6orf106	ILRUN	rs2814944	Data not provided	A	Data not provided	2.15e-11	Data not provided
Ishigaki	2020	Japan	6	KCNK5	KCNK5	rs10947789	Data not provided	T	Data not provided	7.63e-12	Data not provided
Ishigaki	2020	Japan	6	LPA	LPA	rs55730499	Data not provided	T	Data not provided	9.78e-154	Data not provided
Ishigaki	2020	Japan	6	PANDAR	PANDAR	rs1321309	Data not provided	A	Data not provided	3.48e-08	Data not provided
Ishigaki	2020	Japan	6	PHACTR1	PHACTR1	rs9349379	Data not provided	A	Data not provided	2.72e-76	Data not provided
Ishigaki	2020	Japan	6	PLEKHG1	PLEKHG1	rs17080091	Data not provided	T	Data not provided	6.09e-09	Data not provided
Ishigaki	2020	Japan	6	SNP not mapped to gene	SNP not mapped to gene	rs4613862	Data not provided	A	Data not provided	6.58e-10	Data not provided
Ishigaki	2020	Japan	6	SNP not mapped to gene	SNP not mapped to gene	rs6909752	Data not provided	A	Data not provided	5.71e-14	Data not provided
Ishigaki	2020	Japan	6	SNP not mapped to gene	SNP not mapped to gene	rs71566846	Data not provided	T	Data not provided	3.24e-13	Data not provided
Ishigaki	2020	Japan	6	EYA4-AS1	TARID	rs2327429	Data not provided	T	Data not provided	3.56e-31	Data not provided
Ishigaki	2020	Japan	6	TCF21	TCF21	rs2327430	Data not provided	T	Data not provided	3.56e-31	Data not provided
Ishigaki	2020	Japan	6	VEGFA	VEGFA	rs6905288	Data not provided	A	Data not provided	4e-12	Data not provided
Ishigaki	2020	Japan	7	BCAP29	BCAP29	rs2189839	Data not provided	A	Data not provided	4.53e-08	Data not provided
Ishigaki	2020	Japan	7	CCM2	CCM2	rs2107732	Data not provided	A	Data not provided	3.64e-08	Data not provided
Ishigaki	2020	Japan	7	DAGLB	DAGLB	rs7797644	Data not provided	T	Data not provided	2.1e-08	Data not provided
Ishigaki	2020	Japan	7	MAD1L1	MAD1L1	rs10267593	Data not provided	A	Data not provided	1.88e-08	Data not provided
Ishigaki	2020	Japan	7	NOS3	NOS3	rs3918226	Data not provided	T	Data not provided	1.35e-20	Data not provided
Ishigaki	2020	Japan	7	PARP12	PARP12	rs10237377	Data not provided	T	Data not provided	6.53e-09	Data not provided
Ishigaki	2020	Japan	7	SNP not mapped to gene	SNP not mapped to gene	rs2107595	Data not provided	A	Data not provided	1.25e-24	Data not provided
Ishigaki	2020	Japan	7	SNP not mapped to gene	SNP not mapped to gene	rs975722	Data not provided	A	Data not provided	4.17e-08	Data not provided
Ishigaki	2020	Japan	7	TMEM106B	TMEM106B	rs11509880	Data not provided	A	Data not provided	3.27e-08	Data not provided
Ishigaki	2020	Japan	7	ZC3HC1	ZC3HC1	rs11556924	Data not provided	T	Data not provided	1.37e-23	Data not provided
Ishigaki	2020	Japan	8	BMP1	BMP1	rs6984210	Data not provided	C	Data not provided	1.04e-11	Data not provided
Ishigaki	2020	Japan	8	SNP not mapped to gene	SNP not mapped to gene	rs17091891	Data not provided	T	Data not provided	5.15e-14	Data not provided
Ishigaki	2020	Japan	8	SNP not mapped to gene	SNP not mapped to gene	rs6982502	Data not provided	T	Data not provided	7.67e-23	Data not provided
Ishigaki	2020	Japan	8	SNP not mapped to gene	SNP not mapped to gene	rs6997340	Data not provided	T	Data not provided	4.6e-09	Data not provided
Ishigaki	2020	Japan	8	ZFPM2	ZFPM2	rs10093110	Data not provided	A	Data not provided	1.88e-08	Data not provided
Ishigaki	2020	Japan	9	ABO	ABO	rs2519093	Data not provided	T	Data not provided	2.03e-14	Data not provided
Ishigaki	2020	Japan	9	CDKN2B-AS1	CDKN2B-AS1	rs4977574	Data not provided	A	Data not provided	8.82e-223	Data not provided
Ishigaki	2020	Japan	9	DAB2IP	DAB2IP	rs885150	Data not provided	T	Data not provided	7.86e-10	Data not provided
Ishigaki	2020	Japan	9	SNP not mapped to gene	SNP not mapped to gene	rs944172	Data not provided	T	Data not provided	3.59e-12	Data not provided
Ishigaki	2020	Japan	10	AS3MT	AS3MT	rs3740390	Data not provided	T	Data not provided	4.67e-15	Data not provided
Ishigaki	2020	Japan	10	ASMT	ASMT	rs3740390	Data not provided	T	Data not provided	4.67e-15	Data not provided
Ishigaki	2020	Japan	10	C10orf32	BORCS7	rs3740390	Data not provided	T	Data not provided	4.67e-15	Data not provided
Ishigaki	2020	Japan	10	HTRA1	HTRA1	rs4752700	Data not provided	A	Data not provided	8.02e-11	Data not provided
Ishigaki	2020	Japan	10	KIAA1462	JCAD	rs9337951	Data not provided	A	Data not provided	1.73e-17	Data not provided
Ishigaki	2020	Japan	10	LIPA	LIPA	rs1412444	Data not provided	T	Data not provided	2.43e-21	Data not provided
Ishigaki	2020	Japan	10	SNP not mapped to gene	SNP not mapped to gene	rs1870634	Data not provided	T	Data not provided	3.5e-24	Data not provided
Ishigaki	2020	Japan	10	SNP not mapped to gene	SNP not mapped to gene	rs4918072	Data not provided	A	Data not provided	9.63e-10	Data not provided
Ishigaki	2020	Japan	10	SNP not mapped to gene	SNP not mapped to gene	rs61848342	Data not provided	T	Data not provided	6.38e-10	Data not provided
Ishigaki	2020	Japan	10	TSPAN14	TSPAN14	rs17680741	Data not provided	T	Data not provided	1.72e-11	Data not provided
Ishigaki	2020	Japan	11	APOA5	APOA5	rs651821	Data not provided	T	Data not provided	7.03e-13	Data not provided
Ishigaki	2020	Japan	11	ARAP1	ARAP1	rs11235571 (rs11235604)	Data not provided	G	0.90 (0.87-0.93)	2.64e-09	0.083
Ishigaki	2020	Japan	11	ARHGAP42	ARHGAP42	rs4754698	Data not provided	C	Data not provided	6.79e-11	Data not provided
Ishigaki	2020	Japan	11	ATG16L2	ATG16L2	rs11235571 (rs11235604	Data not provided	G	0.90 (0.87-0.93)	2.64e-09	0.083
Ishigaki	2020	Japan	11	ARNTL	BMAL1	rs7926712	Data not provided	A	Data not provided	9.41e-09	Data not provided
Ishigaki	2020	Japan	11	HSD17B12	HSD17B12	rs7116641	Data not provided	T	Data not provided	1.03e-08	Data not provided
Ishigaki	2020	Japan	11	LOC440028	LOC440028	rs472109	Data not provided	C	Data not provided	6.26e-12	Data not provided
Ishigaki	2020	Japan	11	MAP3K11	MAP3K11	rs12801636	Data not provided	A	Data not provided	2.29e-11	Data not provided
Ishigaki	2020	Japan	11	PCNXL3	PXNX3	rs12801636	Data not provided	A	Data not provided	2.29e-11	Data not provided
Ishigaki	2020	Japan	11	SBF2-AS1	SBF2-AS1	rs472109	Data not provided	C	Data not provided	6.26e-12	Data not provided
Ishigaki	2020	Japan	11	SERPINH1	SERPINH1	rs606452	Data not provided	A	Data not provided	4.76e-11	Data not provided
Ishigaki	2020	Japan	11	SNP not mapped to gene	SNP not mapped to gene	rs974819	Data not provided	T	Data not provided	1.12e-28	Data not provided
Ishigaki	2020	Japan	11	SWAP70	SWAP70	rs472109	Data not provided	C	Data not provided	6.26e-12	Data not provided
Ishigaki	2020	Japan	11	TRIM22	TRIM22	rs11601507	Data not provided	A	Data not provided	5.61e-13	Data not provided
Ishigaki	2020	Japan	11	TRIM5	TRIM5	rs11601507	Data not provided	A	Data not provided	5.61e-13	Data not provided
Ishigaki	2020	Japan	11	ZPR1	ZPR1	rs651821	Data not provided	T	Data not provided	7.03e-13	Data not provided
Ishigaki	2020	Japan	12	ATP2B1	ATP2B1	rs2681492	Data not provided	T	Data not provided	8.64e-15	Data not provided
Ishigaki	2020	Japan	12	ATXN2	ATXN2	rs7137828	Data not provided	T	Data not provided	3.72e-27	Data not provided
Ishigaki	2020	Japan	12	C1S	C1S	rs11838267	Data not provided	T	Data not provided	6.15e-10	Data not provided
Ishigaki	2020	Japan	12	FGD6	FGD6	rs11107903	Data not provided	A	Data not provided	1.06e-12	Data not provided
Ishigaki	2020	Japan	12	FLJ12825	FLJ12825	rs11170820	Data not provided	C	Data not provided	9.28e-13	Data not provided
Ishigaki	2020	Japan	12	HNF1A	HNF1A	rs1169288	Data not provided	A	Data not provided	1.26e-18	Data not provided
Ishigaki	2020	Japan	12	HNF1A-AS1	HNF1A-AS1	rs1169288	Data not provided	A	Data not provided	1.26e-18	Data not provided
Ishigaki	2020	Japan	12	LOC400043	LINC02381	rs11170820	Data not provided	C	Data not provided	9.28e-13	Data not provided
Ishigaki	2020	Japan	12	LOC100506393	LOC100506393	rs10841443	Data not provided	C	Data not provided	2.86e-14	Data not provided
Ishigaki	2020	Japan	12	SCARB1	SCARB1	rs11057830	Data not provided	A	Data not provided	1.91e-18	Data not provided
Ishigaki	2020	Japan	12	SNP not mapped to gene	SNP not mapped to gene	rs11613352	Data not provided	T	Data not provided	4.92e-09	Data not provided
Ishigaki	2020	Japan	13	COL4A2	COL4A2	rs9515203	Data not provided	T	Data not provided	3.89e-23	Data not provided
Ishigaki	2020	Japan	13	FLT1	FLT1	rs9319428	Data not provided	A	Data not provided	5.36e-11	Data not provided
Ishigaki	2020	Japan	13	MCF2L	MCF2L	rs1317507	Data not provided	A	Data not provided	8.21e-12	Data not provided
Ishigaki	2020	Japan	13	MCF2L-AS1	MCF2L-AS1	rs1317507	Data not provided	A	Data not provided	8.21e-12	Data not provided
Ishigaki	2020	Japan	13	SNP not mapped to gene	SNP not mapped to gene	rs7998440	Data not provided	A	Data not provided	1.19e-10	Data not provided
Ishigaki	2020	Japan	14	ARID4A	ARID4A	rs2145598	Data not provided	A	Data not provided	4.26e-08	Data not provided
Ishigaki	2020	Japan	14	CYP46A1	CYP46A1	rs8003602	Data not provided	T	Data not provided	2.89e-16	Data not provided
Ishigaki	2020	Japan	14	HHIPL1	HHIPL1	rs8003602	Data not provided	T	Data not provided	2.89e-16	Data not provided
Ishigaki	2020	Japan	14	MIR5698	MIR5698	rs8003602	Data not provided	T	Data not provided	2.89e-16	Data not provided
Ishigaki	2020	Japan	14	NEK9	NEK9	rs7145159	Data not provided	T	Data not provided	3.6e-10	Data not provided
Ishigaki	2020	Japan	14	SERPINA1	SERPINA1	rs112635299	Data not provided	T	Data not provided	8.44e-10	Data not provided
Ishigaki	2020	Japan	14	SERPINA2	SERPINA2	rs112635299	Data not provided	T	Data not provided	8.44e-10	Data not provided
Ishigaki	2020	Japan	15	FURIN	FURIN	rs17514846	Data not provided	A	Data not provided	9.86e-27	Data not provided
Ishigaki	2020	Japan	15	RBPMS2	RBPMS2	rs6494488	Data not provided	A	Data not provided	3.9e-08	Data not provided
Ishigaki	2020	Japan	15	SMAD3	SMAD3	rs72743461	Data not provided	A	Data not provided	5.68e-17	Data not provided
Ishigaki	2020	Japan	15	SNP not mapped to gene	SNP not mapped to gene	rs17581137	Data not provided	A	Data not provided	1.21e-08	Data not provided
Ishigaki	2020	Japan	15	SNP not mapped to gene	SNP not mapped to gene	rs1807214	Data not provided	A	Data not provided	5.21e-11	Data not provided
Ishigaki	2020	Japan	15	SNP not mapped to gene	SNP not mapped to gene	rs7173743	Data not provided	T	Data not provided	5.48e-36	Data not provided
Ishigaki	2020	Japan	16	CDH13	CDH13	rs7500448	Data not provided	A	Data not provided	1.61e-16	Data not provided
Ishigaki	2020	Japan	16	CETP	CETP	rs12149545	Data not provided	A	Data not provided	1.19e-09	Data not provided
Ishigaki	2020	Japan	16	CFDP1	CFDP1	rs8046696	Data not provided	T	Data not provided	1.91e-16	Data not provided
Ishigaki	2020	Japan	16	DHX38	DHX38	rs1050362	Data not provided	A	Data not provided	2.92e-11	Data not provided
Ishigaki	2020	Japan	16	PLCG2	PLCG2	rs7199941	Data not provided	A	Data not provided	9.36e-13	Data not provided
Ishigaki	2020	Japan	17	ANKRD13B	ANKRD13B	rs11080107	Data not provided	T	Data not provided	2.9e-10	Data not provided
Ishigaki	2020	Japan	17	BCAS3	BCAS3	rs1476098	Data not provided	A	Data not provided	8.51e-10	Data not provided
Ishigaki	2020	Japan	17	CORO6	CORO6	rs11080107	Data not provided	T	Data not provided	2.9e-10	Data not provided
Ishigaki	2020	Japan	17	DHX58	DHX58	rs2074164	Data not provided	C	Data not provided	7.36e-09	Data not provided
Ishigaki	2020	Japan	17	GOSR2	GOSR2	rs17608766	Data not provided	T	Data not provided	8.2e-10	Data not provided
Ishigaki	2020	Japan	17	HSPB9	HSPB9	rs2074164	Data not provided	C	Data not provided	7.36e-09	Data not provided
Ishigaki	2020	Japan	17	KAT2A	KAT2A	rs2074164	Data not provided	C	Data not provided	7.36e-09	Data not provided
Ishigaki	2020	Japan	17	PECAM1	PECAM1	rs9892152	Data not provided	T	Data not provided	6.28e-11	Data not provided
Ishigaki	2020	Japan	17	RAB5C	RAB5C	rs2074164	Data not provided	C	Data not provided	7.36e-09	Data not provided
Ishigaki	2020	Japan	17	SMG6	SMG6	rs170041	Data not provided	T	Data not provided	4.11e-17	Data not provided
Ishigaki	2020	Japan	17	SNP not mapped to gene	SNP not mapped to gene	rs12936587	Data not provided	A	Data not provided	9.51e-10	Data not provided
Ishigaki	2020	Japan	17	SNP not mapped to gene	SNP not mapped to gene	rs76954792	Data not provided	T	Data not provided	1.19e-08	Data not provided
Ishigaki	2020	Japan	17	ZNF652	ZNF652	rs62076439	Data not provided	T	Data not provided	1.63e-15	Data not provided
Ishigaki	2020	Japan	18	SNP not mapped to gene	SNP not mapped to gene	rs663640	Data not provided	T	Data not provided	2.02e-08	Data not provided
Ishigaki	2020	Japan	18	SNP not mapped to gene	SNP not mapped to gene	rs9964304	Data not provided	A	Data not provided	1.14e-09	Data not provided
Ishigaki	2020	Japan	19	ANGPTL4	ANGPTL4	rs116843064	Data not provided	A	Data not provided	3.57e-10	Data not provided
Ishigaki	2020	Japan	19	APOC1	APOC1	rs7412	Data not provided	T	Data not provided	2.14e-35	Data not provided
Ishigaki	2020	Japan	19	APOE	APOE	rs7412	Data not provided	T	Data not provided	2.14e-35	Data not provided
Ishigaki	2020	Japan	19	B9D2	B9D2	rs4803455	Data not provided	A	Data not provided	2.36e-17	Data not provided
Ishigaki	2020	Japan	19	MAP1S	MAP1S	rs7251815	Data not provided	T	Data not provided	1.44e-13	Data not provided
Ishigaki	2020	Japan	19	RAB11B-AS1	RAB11B-AS1	rs11080107	Data not provided	T	Data not provided	2.9e-10	Data not provided
Ishigaki	2020	Japan	19	SNP not mapped to gene	SNP not mapped to gene	rs55791371	Data not provided	A	Data not provided	1.93e-36	Data not provided
Ishigaki	2020	Japan	19	TGFB1	TGFB1	rs4803455	Data not provided	A	Data not provided	2.36e-17	Data not provided
Ishigaki	2020	Japan	19	TOMM40	TOMM40	rs7412	Data not provided	T	Data not provided	2.14e-35	Data not provided
Ishigaki	2020	Japan	20	PCIF1	PCIF1	rs3827066	Data not provided	T	Data not provided	4.4e-09	Data not provided
Ishigaki	2020	Japan	20	PROCR	PROCR	rs867186	Data not provided	A	Data not provided	6.84e-12	Data not provided
Ishigaki	2020	Japan	20	SNP not mapped to gene	SNP not mapped to gene	rs260020	Data not provided	T	Data not provided	7.96e-10	Data not provided
Ishigaki	2020	Japan	20	ZHX3	ZHX3	rs6102343	Data not provided	A	Data not provided	1.12e-08	Data not provided
Ishigaki	2020	Japan	20	ZNF335	ZNF335	rs3827066	Data not provided	T	Data not provided	4.4e-09	Data not provided
Ishigaki	2020	Japan	21	MAP3K7CL	MAP3K7CL	rs2832227	Data not provided	A	Data not provided	4.16e-09	Data not provided
Ishigaki	2020	Japan	21	SNP not mapped to gene	SNP not mapped to gene	rs28451064	Data not provided	A	Data not provided	2.58e-33	Data not provided
Koyama	2020	Japan, European	1	ACTRT2	ACTRT2	rs10797374	2917460	G	Data not provided	5.6e-12	Data not provided
Koyama	2020	Japan, European	1	AGT	AGT	rs2493135	230851428	G	Data not provided	2.3e-08	Data not provided
Koyama	2020	Japan, European	1	ATP1B1	ATP1B1	rs12028817	169096118	G	Data not provided	4.6e-09	Data not provided
Koyama	2020	Japan, European	1	BSND	BSND	rs34232196	55489542	T	Data not provided	1.5e-12	Data not provided
Koyama	2020	Japan, European	1	CAPN9	CAPN9	rs2493135	230851428	G	Data not provided	2.3e-08	Data not provided
Koyama	2020	Japan, European	1	CELSR2	CELSR2	rs12740374	109817590	T	Data not provided	1.5e-62	Data not provided
Koyama	2020	Japan, European	1	DCLRE1B	DCLRE1B	rs11552449	114448389	T	Data not provided	3.7e-10	Data not provided
Koyama	2020	Japan, European	1	FHL3	FHL3	rs61776719	38461319	A	Data not provided	9.2e-14	Data not provided
Koyama	2020	Japan, European	1	IL6R	IL6R	rs4845625	154422067	C	Data not provided	6.4e-17	Data not provided
Koyama	2020	Japan	1	LINC01767	LINC01767	rs2184103	56884178	G	Data not provided	2.4e-10	Data not provided
Koyama	2020	Japan, European	1	LINGO4	LINGO4	rs11204892	151768048	G	Data not provided	5.2e-12	Data not provided
Koyama	2020	Japan, European	1	LMOD1	LMOD1	rs2820315	201872264	T	Data not provided	7.1e-10	Data not provided
Koyama	2020	Japan	1	MIA3	MIA3	rs28709375	222822999	G	Data not provided	1.4e-22	Data not provided
Koyama	2020	Japan, European	1	MIA3	MIA3	rs35158675	222829550	A	Data not provided	5.1e-48	Data not provided
Koyama	2020	Japan, European	1	MIR548F3	MIR548F3	rs1481345	218827855	C	Data not provided	4.7e-10	Data not provided
Koyama	2020	Japan, European	1	NGF	NGF	rs61797063	115898783	A	Data not provided	8.5e-11	Data not provided
Koyama	2020	Japan	1	PCSK9	PCSK9	rs151193009	55509585	T	Data not provided	1.2e-14	Data not provided
Koyama	2020	Japan, European	1	PCSK9	PCSK9	rs34232196	55489542	T	Data not provided	1.5e-12	Data not provided
Koyama	2020	Japan	1	PLPP3	PLPP3	rs2184103	56884178	G	Data not provided	2.4e-10	Data not provided
Koyama	2020	Japan, European	1	PLPP3	PLPP3	rs72664335	56986978	T	Data not provided	2.8e-30	Data not provided
Koyama	2020	Japan, European	1	SF3A3	SF3A3	rs61776719	38461319	A	Data not provided	9.2e-14	Data not provided
Koyama	2020	Japan, European	1	TCF21	TCF21	rs61797063	115898783	A	Data not provided	8.5e-11	Data not provided
Koyama	2020	Japan, European	1	TDRKH-AS1	TDRKH-AS1	rs11204892	151768048	G	Data not provided	5.2e-12	Data not provided
Koyama	2020	Japan, European	1	TTC34	TTC34	rs10797374	2917460	G	Data not provided	5.6e-12	Data not provided
Koyama	2020	Japan, European	2	ABCG8	ABCG8	rs4076834	44081627	G	Data not provided	4e-09	Data not provided
Koyama	2020	Japan, European	2	ACTR2	ACTR2	rs72822411	65499468	A	Data not provided	6.1e-09	Data not provided
Koyama	2020	Japan	2	APOB	APOB	rs13306206	21242731	A	Data not provided	4.8e-35	Data not provided
Koyama	2020	Japan, European	2	ARHGAP15	ARHGAP15	rs12469628	144158418	C	Data not provided	1.9e-11	Data not provided
Koyama	2020	Japan, European	2	CARF	CARF	rs140244541	203808532	A	Data not provided	5.5e-27	Data not provided
Koyama	2020	Japan, European	2	COL6A3	COL6A3	rs7580831	238219499	A	Data not provided	3.6e-09	Data not provided
Koyama	2020	Japan, European	2	COPS8	COPS8	rs7580831	238219499	A	Data not provided	3.6e-09	Data not provided
Koyama	2020	Japan, European	2	EHBP1	EHBP1	rs7420881	62878928	C	Data not provided	3.9e-09	Data not provided
Koyama	2020	Japan, European	2	FAP	FAP	rs2111485	163110536	G	Data not provided	3.7e-08	Data not provided
Koyama	2020	Japan	2	FIGN	FIGN	rs10930114	164927706	A	Data not provided	1.9e-14	Data not provided
Koyama	2020	Japan, European	2	FIGN	FIGN	rs72874178	164924573	A	Data not provided	1e-20	Data not provided
Koyama	2020	Japan, European	2	FN1	FN1	rs1250259	216300482	A	Data not provided	2.7e-11	Data not provided
Koyama	2020	Japan, European	2	GIGYF2	GIGYF2	rs34880628	233614819	T	Data not provided	1.2e-08	Data not provided
Koyama	2020	Japan	2	GRB14	GRB14	rs10930114	164927706	A	Data not provided	1.9e-14	Data not provided
Koyama	2020	Japan, European	2	GRB14	GRB14	rs72874178	164924573	A	Data not provided	1e-20	Data not provided
Koyama	2020	Japan, European	2	IFIH1	IFIH1	rs2111485	163110536	G	Data not provided	3.7e-08	Data not provided
Koyama	2020	Japan, European	2	LINC00954	LINC00954	rs16986953	19942473	A	Data not provided	7.2e-29	Data not provided
Koyama	2020	Japan, European	2	LINC01822	LINC01822	rs12469758	21533107	A	Data not provided	2.1e-13	Data not provided
Koyama	2020	Japan, European	2	MERTK	MERTK	rs7604403	112656652	A	Data not provided	3.5e-09	Data not provided
Koyama	2020	Japan, European	2	OSR1	OSR1	rs16986953	19942473	A	Data not provided	7.2e-29	Data not provided
Koyama	2020	Japan, European	2	PABPC1P2	PABPC1P2	rs34372836	145840281	G	Data not provided	2.7e-14	Data not provided
Koyama	2020	Japan, European	2	PARTICL	PARTICL	rs7591175	85738374	T	Data not provided	1.8e-30	Data not provided
Koyama	2020	Japan	2	PARTICL	PARTICL	rs9751370	85739984	G	Data not provided	7.3e-10	Data not provided
Koyama	2020	Japan	2	PID1	PID1	rs62190384	230007146	T	Data not provided	9.6e-09	Data not provided
Koyama	2020	Japan, European	2	PID1	PID1	rs7566501	230009317	T	Data not provided	1.9e-12	Data not provided
Koyama	2020	Japan, European	2	PRKCE	PRKCE	rs582384	45896437	A	Data not provided	6.3e-09	Data not provided
Koyama	2020	Japan, European	2	SH2D6	SH2D6	rs7591175	85738374	T	Data not provided	1.8e-30	Data not provided
Koyama	2020	Japan	2	SH2D6	SH2D6	rs9751370	85739984	G	Data not provided	7.3e-10	Data not provided
Koyama	2020	Japan, European	2	SPRED2	SPRED2	rs72822411	65499468	A	Data not provided	6.1e-09	Data not provided
Koyama	2020	Japan, European	2	TDRD15	TDRD15	rs12469758	21533107	A	Data not provided	2.1e-13	Data not provided
Koyama	2020	Japan, European	2	TEX41	TEX41	rs34372836	145840281	G	Data not provided	2.7e-14	Data not provided
Koyama	2020	Japan, European	2	TMEM17	TMEM17	rs7420881	62878928	C	Data not provided	3.9e-09	Data not provided
Koyama	2020	Japan, European	2	TNS1	TNS1	rs2161967	218680529	G	Data not provided	6.6e-11	Data not provided
Koyama	2020	Japan, European	3	ARHGEF26	ARHGEF26	rs1727949	153875713	C	Data not provided	2.4e-08	Data not provided
Koyama	2020	Japan, European	3	BSN	BSN	rs11718165	49696797	G	Data not provided	5.8e-08	Data not provided
Koyama	2020	Japan, European	3	CCNL1	CCNL1	rs4561781	156852943	G	Data not provided	2.8e-11	Data not provided
Koyama	2020	Japan, European	3	FGD5	FGD5	rs35462537	14899394	G	Data not provided	2.6e-17	Data not provided
Koyama	2020	Japan	3	FGD5	FGD5	rs4395384	14886687	A	Data not provided	1.5e-09	Data not provided
Koyama	2020	Japan, European	3	FNDC3B	FNDC3B	rs12897	172115902	A	Data not provided	4.1e-08	Data not provided
Koyama	2020	Japan, European	3	LINC00880	LINC00880	rs4561781	156852943	G	Data not provided	2.8e-11	Data not provided
Koyama	2020	Japan, European	3	MITF	MITF	rs12714757	69820782	C	Data not provided	1.5e-10	Data not provided
Koyama	2020	Japan, European	3	MRAS	MRAS	rs185244	138092889	T	Data not provided	1.3e-20	Data not provided
Koyama	2020	Japan, European	3	MSL2	MSL2	rs1154988	135925191	A	Data not provided	6.7e-15	Data not provided
Koyama	2020	Japan, European	3	PCCB	PCCB	rs1154988	135925191	A	Data not provided	6.7e-15	Data not provided
Koyama	2020	Japan, European	3	UMPS	UMPS	rs4678145	124450081	C	Data not provided	4.4e-13	Data not provided
Koyama	2020	Japan, European	4	ADAMTS3	ADAMTS3	rs13105983	73420634	A	Data not provided	2.8e-09	Data not provided
Koyama	2020	Japan, European	4	BMPR1B	BMPR1B	rs9995627	96008594	T	Data not provided	5.6e-10	Data not provided
Koyama	2020	Japan, European	4	CLOCK	CLOCK	rs11133381	56316979	C	Data not provided	4.8e-08	Data not provided
Koyama	2020	Japan, European	4	DOK7	DOK7	rs11947277	3473751	T	Data not provided	1.6e-08	Data not provided
Koyama	2020	Japan, European	4	EDNRA	EDNRA	rs6841473	148407652	T	Data not provided	1.1e-38	Data not provided
Koyama	2020	Japan	4	EDNRA	EDNRA	rs6841473	148407652	T	Data not provided	1.2e-19	Data not provided
Koyama	2020	Japan, European	4	FGF5	FGF5	rs16998073	81184341	T	Data not provided	6.4e-19	Data not provided
Koyama	2020	Japan	4	GUCY1A3	GUCY1A1	rs139784759	156442007	T	Data not provided	4.9e-09	Data not provided
Koyama	2020	Japan, European	4	GUCY1A3	GUCY1A1	rs3796587	156638073	G	Data not provided	5.2e-27	Data not provided
Koyama	2020	Japan, European	4	HNRNPD	HNRNPD	rs11099493	82587050	G	Data not provided	1.6e-13	Data not provided
Koyama	2020	Japan, European	4	LINC02502	LINC02502	rs13134800	120900282	C	Data not provided	9.9e-15	Data not provided
Koyama	2020	Japan, European	4	MAD2L1	MAD2L1	rs13134800	120900282	C	Data not provided	9.9e-15	Data not provided
Koyama	2020	Japan	4	MAP9	MAP9	rs139784759	156442007	T	Data not provided	4.9e-09	Data not provided
Koyama	2020	Japan, European	4	PALLD	PALLD	rs869396	169688000	A	Data not provided	8e-11	Data not provided
Koyama	2020	Japan, European	4	PRDM8	PRDM8	rs16998073	81184341	T	Data not provided	6.4e-19	Data not provided
Koyama	2020	Japan, European	4	RASGEF1B	RASGEF1B	rs11099493	82587050	G	Data not provided	1.6e-13	Data not provided
Koyama	2020	Japan	4	REST	REST	rs55762216	57765731	C	Data not provided	4e-09	Data not provided
Koyama	2020	Japan, European	4	REST	REST	rs781658	57779567	A	Data not provided	1.2e-15	Data not provided
Koyama	2020	Japan, European	4	SORBS2	SORBS2	rs7680806	186692853	C	Data not provided	3e-08	Data not provided
Koyama	2020	Japan	4	SPINK	SPINK2	rs55762216	57765731	C	Data not provided	4e-09	Data not provided
Koyama	2020	Japan, European	4	ZNF827	ZNF827	rs10006310	146809998	G	Data not provided	3.2e-09	Data not provided
Koyama	2020	Japan, European	5	ANKRD31	ANKRD31	rs13354746	74619132	T	Data not provided	2.5e-08	Data not provided
Koyama	2020	Japan, European	5	FGF1	FGF1	rs7703260	141901900	C	Data not provided	2.4e-11	Data not provided
Koyama	2020	Japan, European	5	HMGCR	HMGCR	rs13354746	74619132	T	Data not provided	2.5e-08	Data not provided
Koyama	2020	Japan	5	IRX1	IRX1	rs10041378	4094165	T	Data not provided	5.6e-09	Data not provided
Koyama	2020	Japan, European	5	IRX1	IRX1	rs10063823	4011811	C	Data not provided	7.9e-07	Data not provided
Koyama	2020	Japan	5	LINC02114	LINC02114	rs10041378	4094165	T	Data not provided	5.6e-09	Data not provided
Koyama	2020	Japan, European	5	LINC02114	LINC02114	rs10063823	4011811	C	Data not provided	7.9e-07	Data not provided
Koyama	2020	Japan, European	5	SNHG18	SNHG18	rs1508798	9556694	C	Data not provided	6.2e-08	Data not provided
Koyama	2020	Japan, European	5	SPRY4-AS1	SPRY4-AS1	rs7703260	141901900	C	Data not provided	2.4e-11	Data not provided
Koyama	2020	Japan, European	5	TAS2R1	TAS2R1	rs1508798	9556694	C	Data not provided	6.2e-08	Data not provided
Koyama	2020	Japan, European	6	ANKRD6	ANKRD6	rs9351209	90314917	G	Data not provided	1.8e-08	Data not provided
Koyama	2020	Japan	6	CD109	CD109	rs56171536	74415868	C	Data not provided	4.2e-08	Data not provided
Koyama	2020	Japan, European	6	HDGFL1	HDGFL1	rs13200993	22612912	T	Data not provided	2.6e-18	Data not provided
Koyama	2020	Japan, European	6	IBTK	IBTK	rs10806235	82703335	T	Data not provided	2.1e-09	Data not provided
Koyama	2020	Japan, European	6	KCNK5	KCNK5	rs10947786	39156410	A	Data not provided	1.6e-15	Data not provided
Koyama	2020	Japan, European	6	LINC01512	LINC01512	rs998584	43757896	A	Data not provided	2.4e-14	Data not provided
Koyama	2020	Japan, European	6	LINC01526	LINC01526	rs10806235	82703335	T	Data not provided	2.1e-09	Data not provided
Koyama	2020	Japan, European	6	LOC100506188	LOC100506188	rs11752218	57145562	T	Data not provided	1.5e-17	Data not provided
Koyama	2020	Japan	6	LOC101929705	LOC101929705	rs149372871	44048051	T	Data not provided	3.7e-08	Data not provided
Koyama	2020	Japan, European	6	LOC105374972	LOC105374972	rs13200993	22612912	T	Data not provided	2.6e-18	Data not provided
Koyama	2020	Japan, European	6	LPA	LPA	rs56393506	161089307	T	Data not provided	3.3e-103	Data not provided
Koyama	2020	Japan	6	LPA	LPA	rs932631509	161001428	C	Data not provided	3.7e-17	Data not provided
Koyama	2020	Japan	6	MRPL14	MRPL14	rs149372871	44048051	T	Data not provided	3.7e-08	Data not provided
Koyama	2020	Japan	6	MUC22	MUC22	rs139141104	30989021	G	Data not provided	1.2e-18	Data not provided
Koyama	2020	Japan, European	6	PHACTR1	PHACTR1	rs9349379	12903957	G	Data not provided	4.3e-104	Data not provided
Koyama	2020	Japan	6	PHACTR1	PHACTR1	rs9349379	12903957	G	Data not provided	5.4e-29	Data not provided
Koyama	2020	Japan, European	6	PLG	PLG	rs56393506	161089307	T	Data not provided	3.3e-103	Data not provided
Koyama	2020	Japan, European	6	PRIM2	PRIM2	rs11752218	57145562	T	Data not provided	1.5e-17	Data not provided
Koyama	2020	Japan, European	6	C6orf48	SNHG32	rs11968400	31804729	T	Data not provided	6.3e-12	Data not provided
Koyama	2020	Japan, European	6	TAB2	TAB2	rs2744427	149714790	T	Data not provided	2.4e-08	Data not provided
Koyama	2020	Japan, European	6	TARID	TARID	rs2327429	134209837	C	Data not provided	1.5e-45	Data not provided
Koyama	2020	Japan	6	TARID	TARID	rs2327429	134209837	C	Data not provided	2.6e-22	Data not provided
Koyama	2020	Japan, European	6	VEGFA	VEGFA	rs998584	43757896	A	Data not provided	2.4e-14	Data not provided
Koyama	2020	Japan, European	7	CCT6A	CCT6A	rs6593297	56122058	T	Data not provided	4e-09	Data not provided
Koyama	2020	Japan, European	7	DUS4L	DUS4L	rs11977187	107210383	T	Data not provided	8.1e-10	Data not provided
Koyama	2020	Japan, European	7	HDAC9	HDAC9	rs2107595	19049388	A	Data not provided	1.4e-31	Data not provided
Koyama	2020	Japan	7	HDAC9	HDAC9	rs57301765	19052733	A	Data not provided	7.6e-09	Data not provided
Koyama	2020	Japan, European	7	MAD1L1	MAD1L1	rs10268797	1873756	G	Data not provided	5.1e-08	Data not provided
Koyama	2020	Japan, European	7	TBX20	TBX20	rs4723406	35286471	A	Data not provided	7.9e-11	Data not provided
Koyama	2020	Japan, European	7	TBXAS1	TBXAS1	rs2286200	139715342	G	Data not provided	1.4e-08	Data not provided
Koyama	2020	Japan, European	7	TMEM106B	TMEM106B	rs11509880	12261911	A	Data not provided	3e-08	Data not provided
Koyama	2020	Japan, European	7	TWIST1	TWIST1	rs2107595	19049388	A	Data not provided	1.4e-31	Data not provided
Koyama	2020	Japan	7	TWIST1	TWIST1	rs57301765	19052733	A	Data not provided	7.6e-09	Data not provided
Koyama	2020	Japan, European	7	ZC3HC1	ZC3HC1	rs11556924	129663496	T	Data not provided	1.3e-17	Data not provided
Koyama	2020	Japan	8	C8orf34	C8orf34	rs2380472	69431711	A	Data not provided	2.5e-08	Data not provided
Koyama	2020	Japan, European	8	CDH17	CDH17	rs2623168	95260225	G	Data not provided	1.1e-09	Data not provided
Koyama	2020	Japan, European	8	DOCK5	DOCK5	rs9693598	25064984	A	Data not provided	1.6e-08	Data not provided
Koyama	2020	Japan, European	8	GEM	GEM	rs2623168	95260225	G	Data not provided	1.1e-09	Data not provided
Koyama	2020	Japan, European	8	LINC00861	LINC00861	rs28601761	126500031	G	Data not provided	7.4e-22	Data not provided
Koyama	2020	Japan, European	8	LPL	LPL	rs13702	19824492	C	Data not provided	3.8e-17	Data not provided
Koyama	2020	Japan, European	8	NAT2	NAT2	rs4646248	18260355	T	Data not provided	5.4e-08	Data not provided
Koyama	2020	Japan, European	8	NCALD	NCALD	rs13255004	102832405	T	Data not provided	1.1e-08	Data not provided
Koyama	2020	Japan, European	8	PSD3	PSD3	rs4646248	18260355	T	Data not provided	5.4e-08	Data not provided
Koyama	2020	Japan, European	8	TRIB1	TRIB1	rs28601761	126500031	G	Data not provided	7.4e-22	Data not provided
Koyama	2020	Japan, European	8	ZFPM2	ZFPM2	rs302953	106512481	T	Data not provided	8e-11	Data not provided
Koyama	2020	Japan, European	9	ABCA1	ABCA1	rs35093463	107586238	A	Data not provided	3.4e-13	Data not provided
Koyama	2020	Japan	9	ABCA1	ABCA1	rs35093463	107586238	A	Data not provided	3.5e-09	Data not provided
Koyama	2020	Japan, European	9	ABO	ABO	rs507666	136149399	A	Data not provided	2e-20	Data not provided
Koyama	2020	Japan, European	9	ACTL7B	ACTL7B	rs1967604	110530324	G	Data not provided	9.8e-14	Data not provided
Koyama	2020	Japan	9	CDKN2B-AS1	CDKN2B-AS1	rs10811654	22092924	G	Data not provided	5.8e-71	Data not provided
Koyama	2020	Japan, European	9	CDKN2B-AS1	CDKN2B-AS1	rs2891168	22098619	G	Data not provided	3.8e-295	Data not provided
Koyama	2020	Japan, European	9	DAB2IP	DAB2IP	rs10985348	124419722	C	Data not provided	1.1e-13	Data not provided
Koyama	2020	Japan, European	9	KLF4	KLF4	rs1967604	110530324	G	Data not provided	9.8e-14	Data not provided
Koyama	2020	Japan, European	10	ASMT	ASMT	rs11191447	104652323	T	Data not provided	1.5e-23	Data not provided
Koyama	2020	Japan, European	10	BORCS7	BORCS7	rs11191447	104652323	T	Data not provided	1.5e-23	Data not provided
Koyama	2020	Japan, European	10	CDC123	CDC123	rs7090277	12278021	A	Data not provided	7.8e-14	Data not provided
Koyama	2020	Japan	10	CNNM2	CNNM2	rs1926032	104829469	T	Data not provided	7.4e-15	Data not provided
Koyama	2020	Japan, European	10	HTRA1	HTRA1	rs2421028	124237338	G	Data not provided	1.9e-12	Data not provided
Koyama	2020	Japan, European	10	JCAD	JCAD	rs2505083	30335122	C	Data not provided	5.9e-15	Data not provided
Koyama	2020	Japan, European	10	LINC00841	LINC00841	rs1870634	44480811	G	Data not provided	9.7e-29	Data not provided
Koyama	2020	Japan, European	10	C10orf142	LINC02881	rs1870634	44480811	G	Data not provided	9.7e-29	Data not provided
Koyama	2020	Japan, European	10	LIPA	LIPA	rs1412444	91002927	T	Data not provided	4e-29	Data not provided
Koyama	2020	Japan	10	LIPA	LIPA	rs1412445	91002804	T	Data not provided	1.1e-09	Data not provided
Koyama	2020	Japan, European	10	OIT3	OIT3	rs11000448	74682633	G	Data not provided	3.9e-11	Data not provided
Koyama	2020	Japan, European	10	PKD2L1	PKD2L1	rs603424	102075479	A	Data not provided	5.8e-09	Data not provided
Koyama	2020	Japan, European	10	TSPAN14	TSPAN14	rs7088704	82241930	C	Data not provided	2.9e-06	Data not provided
Koyama	2020	Japan, European	11	APOA5	APOA5	rs662799	116663707	A	Data not provided	8.9e-14	Data not provided
Koyama	2020	Japan, European	11	ARHGAP42	ARHGAP42	rs604723	100610546	C	Data not provided	8.4e-14	Data not provided
Koyama	2020	Japan	11	BET1L	BET1L	rs73386640	203235	G	Data not provided	2.3e-10	Data not provided
Koyama	2020	Japan, European	11	ARNTL	BMAL1	rs7926712	13303085	G	Data not provided	3.2e-09	Data not provided
Koyama	2020	Japan, European	11	C11orf58	C11orf58	rs35885398	16516531	T	Data not provided	2.2e-09	Data not provided
Koyama	2020	Japan, European	11	DYNC2H1	DYNC2H1	rs2839812	103673294	A	Data not provided	4.4e-43	Data not provided
Koyama	2020	Japan	11	DYNC2H1	DYNC2H1	rs61904693	103670449	C	Data not provided	8.7e-19	Data not provided
Koyama	2020	Japan, European	11	EHBP1L1	EHBP1L1	rs3741380	65349063	A	Data not provided	2e-17	Data not provided
Koyama	2020	Japan, European	11	HSD17B12	HSD17B12	rs7928523	43719101	T	Data not provided	3e-08	Data not provided
Koyama	2020	Japan, European	11	LOC105369486	LOC105369486	rs10488763	110244360	T	Data not provided	2.8e-19	Data not provided
Koyama	2020	Japan	11	LOC105369486	LOC105369486	rs10488763	110244360	T	Data not provided	2e-15	Data not provided
Koyama	2020	Japan, European	11	LRRC10B	LRRC10B	rs11230728	61277698	G	Data not provided	3.6e-08	Data not provided
Koyama	2020	Japan, European	11	MIR4693	MIR4693	rs2839812	103673294	A	Data not provided	4.4e-43	Data not provided
Koyama	2020	Japan	11	MIR4693	MIR4693	rs61904693	103670449	C	Data not provided	8.7e-19	Data not provided
Koyama	2020	Japan, European	11	SERPINH1	SERPINH1	rs6704	75283653	A	Data not provided	3.1e-12	Data not provided
Koyama	2020	Japan	11	SIPA1	SIPA1	rs2306363	65405600	T	Data not provided	8.9e-10	Data not provided
Koyama	2020	Japan, European	11	SIRT3	SIRT3	rs73392700	224845	C	Data not provided	3.3e-11	Data not provided
Koyama	2020	Japan, European	11	SOX6	SOX6	rs35885398	16516531	T	Data not provided	2.2e-09	Data not provided
Koyama	2020	Japan, European	11	SWAP70	SWAP70	rs378825	9766932	G	Data not provided	1.3e-13	Data not provided
Koyama	2020	Japan, European	11	TMEM136	TLCD5	rs1893261	120198093	A	Data not provided	3.1e-08	Data not provided
Koyama	2020	Japan, European	11	TRIM5	TRIM5	rs11601507	5701074	A	Data not provided	3.7e-15	Data not provided
Koyama	2020	Japan, European	11	VPS11	VPS11	rs1307145	118950217	G	Data not provided	7.2e-09	Data not provided
Koyama	2020	Japan, European	11	WT1	WT1	rs7115190	32441377	T	Data not provided	1.6e-09	Data not provided
Koyama	2020	Japan	12	ACAD10	ACAD10	rs11066015	112168009	A	Data not provided	8.9e-79	Data not provided
Koyama	2020	Japan, European	12	ATP2B1	ATP2B1	rs2681472	90008959	G	Data not provided	6.8e-25	Data not provided
Koyama	2020	Japan	12	ATP2B1	ATP2B1	rs2681472	90008959	G	Data not provided	2.6e-11	Data not provided
Koyama	2020	Japan, European	12	C1S	C1S	rs77620124	7172902	G	Data not provided	8.6e-09	Data not provided
Koyama	2020	Japan, European	12	FGD6	FGD6	rs11107903	95507971	A	Data not provided	3.6e-24	Data not provided
Koyama	2020	Japan	12	FGD6	FGD6	rs11107909	95521370	T	Data not provided	5.9e-13	Data not provided
Koyama	2020	Japan, European	12	HNF1A	HNF1A	rs1169288	121416650	C	Data not provided	5.8e-15	Data not provided
Koyama	2020	Japan, European	12	KCTD10	KCTD10	rs11066707	109898373	A	Data not provided	8.2e-17	Data not provided
Koyama	2020	Japan, European	12	LINC02398	LINC02398	rs10841443	20220033	G	Data not provided	7.5e-17	Data not provided
Koyama	2020	Japan, European	12	LOC100240734	LOC100240734	rs1133773	54496219	G	Data not provided	4e-19	Data not provided
Koyama	2020	Japan	12	LOC100240734	LOC100240734	rs1133773	54496219	G	Data not provided	1.7e-10	Data not provided
Koyama	2020	Japan, European	12	LOC105369980	LOC105369980	rs11065783	111396249	G	Data not provided	3.8e-47	Data not provided
Koyama	2020	Japan, European	12	R3HDM2	R3HDM2	rs7484541	57714803	T	Data not provided	7.9e-11	Data not provided
Koyama	2020	Japan, European	12	SCARB1	SCARB1	rs7485656	125315647	G	Data not provided	4.2e-13	Data not provided
Koyama	2020	Japan	12	YBX3	YBX3	rs2607903	10876573	A	Data not provided	6.6e-10	Data not provided
Koyama	2020	Japan, European	12	YBX3	YBX3	rs2607903	10876573	A	Data not provided	4.8e-09	Data not provided
Koyama	2020	Japan	13	COL4A1	COL4A1	rs4773140	110954237	G	Data not provided	4.9e-15	Data not provided
Koyama	2020	Japan, European	13	COL4A2	COL4A2	rs9515203	111049623	C	Data not provided	5.1e-27	Data not provided
Koyama	2020	Japan, European	13	FARP1	FARP1	rs9556903	98859335	A	Data not provided	7.9e-11	Data not provided
Koyama	2020	Japan, European	13	FLT1	FLT1	rs2296285	29009673	A	Data not provided	4.5e-20	Data not provided
Koyama	2020	Japan	13	FLT1	FLT1	rs74412485	29042432	A	Data not provided	2.6e-34	Data not provided
Koyama	2020	Japan, European	13	MCF2L	MCF2L	rs9549328	113636156	T	Data not provided	8.7e-09	Data not provided
Koyama	2020	Japan, European	13	N4BP2L2	N4BP2L2	rs7998440	33125206	A	Data not provided	3.1e-09	Data not provided
Koyama	2020	Japan, European	13	PDS5B	PDS5B	rs7998440	33125206	A	Data not provided	3.1e-09	Data not provided
Koyama	2020	Japan, European	14	ARID4A	ARID4A	rs1051860	58838668	G	Data not provided	1.2e-08	Data not provided
Koyama	2020	Japan, European	14	EIF2B2	EIF2B2	rs175040	75469555	G	Data not provided	1.1e-12	Data not provided
Koyama	2020	Japan, European	14	HHIPL1	HHIPL1	rs12893887	100111565	A	Data not provided	2.2e-22	Data not provided
Koyama	2020	Japan	14	HHIPL1	HHIPL1	rs12893887	100111565	A	Data not provided	5.9e-09	Data not provided
Koyama	2020	Japan, European	14	MARK3	MARK3	rs35224956	103900481	G	Data not provided	3.2e-09	Data not provided
Koyama	2020	Japan	15	ABHD2	ABHD2	rs2083458	89574418	C	Data not provided	8.7e-18	Data not provided
Koyama	2020	Japan, European	15	ABHD2	ABHD2	rs745386	89572876	G	Data not provided	1.6e-26	Data not provided
Koyama	2020	Japan, European	15	ADAMTS7	ADAMTS7	rs7173743	79141784	C	Data not provided	4.2e-44	Data not provided
Koyama	2020	Japan, European	15	CFAP161	CFAP161	rs1879454	81377717	A	Data not provided	4.5e-10	Data not provided
Koyama	2020	Japan	15	CHRNB4	CHRNB4	rs8027011	79022616	A	Data not provided	6.4e-18	Data not provided
Koyama	2020	Japan, European	15	FES	FES	rs7177338	91428636	A	Data not provided	1.8e-34	Data not provided
Koyama	2020	Japan	15	FES	FES	rs7177338	91428636	A	Data not provided	1.7e-11	Data not provided
Koyama	2020	Japan	15	LOC646938	LOC646938	rs8027011	79022616	A	Data not provided	6.4e-18	Data not provided
Koyama	2020	Japan, European	15	LOXL1	LOXL1	rs28522673	74223716	C	Data not provided	1.8e-11	Data not provided
Koyama	2020	Japan	15	MFGE8	MFGE8	rs2083458	89574418	C	Data not provided	8.7e-18	Data not provided
Koyama	2020	Japan, European	15	MFGE8	MFGE8	rs745386	89572876	G	Data not provided	1.6e-26	Data not provided
Koyama	2020	Japan, European	15	MORF4L1	MORF4L1	rs7173743	79141784	C	Data not provided	4.2e-44	Data not provided
Koyama	2020	Japan, European	15	SMAD3	SMAD3	rs17228058	67450305	G	Data not provided	1.4e-19	Data not provided
Koyama	2020	Japan, European	15	TLNRD1	TLNRD1	rs1879454	81377717	A	Data not provided	4.5e-10	Data not provided
Koyama	2020	Japan	16	BCAR1	BCAR1	rs999675	75306402	T	Data not provided	1.4e-12	Data not provided
Koyama	2020	Japan, European	16	CDH13	CDH13	rs7500448	83045790	G	Data not provided	1.6e-18	Data not provided
Koyama	2020	Japan, European	16	CFDP1	CFDP1	rs8046696	75442143	G	Data not provided	1.1e-25	Data not provided
Koyama	2020	Japan	16	CFDP1	CFDP1	rs999675	75306402	T	Data not provided	1.4e-12	Data not provided
Koyama	2020	Japan, European	16	FOXL1	FOXL1	rs12444314	86699163	G	Data not provided	3.6e-09	Data not provided
Koyama	2020	Japan, European	16	HPR	HPR	rs34042070	72101525	G	Data not provided	9.4e-13	Data not provided
Koyama	2020	Japan, European	16	IFT140	IFT140	rs2076438	1584618	C	Data not provided	3.1e-08	Data not provided
Koyama	2020	Japan, European	16	LINC02189	LINC02189	rs12444314	86699163	G	Data not provided	3.6e-09	Data not provided
Koyama	2020	Japan, European	16	MYH11	MYH11	rs216158	15917838	G	Data not provided	3.9e-08	Data not provided
Koyama	2020	Japan, European	16	PLCG2	PLCG2	rs56215311	81905892	C	Data not provided	5e-14	Data not provided
Koyama	2020	Japan, European	16	TMEM204	TMEM204	rs2076438	1584618	C	Data not provided	3.1e-08	Data not provided
Koyama	2020	Japan, European	17	ANKRD13B	ANKRD13B	rs11080107	27938424	C	Data not provided	9.9e-12	Data not provided
Koyama	2020	Japan	17	BCAS3	BCAS3	rs11655024	59232365	C	Data not provided	8.6e-10	Data not provided
Koyama	2020	Japan, European	17	BCAS3	BCAS3	rs1476098	59237013	C	Data not provided	3e-16	Data not provided
Koyama	2020	Japan, European	17	COPRS	COPRS	rs76954792	30033514	T	Data not provided	1.5e-10	Data not provided
Koyama	2020	Japan, European	17	GOSR2	GOSR2	rs197907	44982081	C	Data not provided	2.4e-10	Data not provided
Koyama	2020	Japan, European	17	KAT2A	KAT2A	rs2074164	40270238	C	Data not provided	3e-12	Data not provided
Koyama	2020	Japan, European	17	MBTD1	MBTD1	rs4794213	49308707	T	Data not provided	3.6e-08	Data not provided
Koyama	2020	Japan, European	17	MIR365B	MIR365B	rs76954792	30033514	T	Data not provided	1.5e-10	Data not provided
Koyama	2020	Japan, European	17	PECAM1	PECAM1	rs1050382	62400000	A	Data not provided	1.2e-14	Data not provided
Koyama	2020	Japan	17	PECAM1	PECAM1	rs9902260	62399872	T	Data not provided	2.5e-09	Data not provided
Koyama	2020	Japan, European	17	PHB	PHB	rs55714120	47488823	T	Data not provided	1.2e-17	Data not provided
Koyama	2020	Japan, European	17	PRKAR1A	PRKAR1A	rs2952286	66469400	G	Data not provided	5.3e-10	Data not provided
Koyama	2020	Japan	17	RNF213	RNF213	rs112735431	78358945	A	Data not provided	2.3e-21	Data not provided
Koyama	2020	Japan, European	17	SMG6	SMG6	rs8072532	2045273	A	Data not provided	5.3e-19	Data not provided
Koyama	2020	Japan, European	17	WNT9B	WNT9B	rs197907	44982081	C	Data not provided	2.4e-10	Data not provided
Koyama	2020	Japan, European	18	CTAGE1	CTAGE1	rs948386	19998810	C	Data not provided	8.1e-13	Data not provided
Koyama	2020	Japan	18	CTAGE1	CTAGE1	rs9951447	20009691	C	Data not provided	4.7e-09	Data not provided
Koyama	2020	Japan, European	18	DYM	DYM	rs7229520	46516468	A	Data not provided	1.1e-12	Data not provided
Koyama	2020	Japan	18	LOC101927571	LOC101927571	rs9951447	20009691	C	Data not provided	4.7e-09	Data not provided
Koyama	2020	Japan, European	18	MC4R	MC4R	rs663129	57838401	A	Data not provided	3.5e-09	Data not provided
Koyama	2020	Japan, European	18	PMAIP1	PMAIP1	rs663129	57838401	A	Data not provided	3.5e-09	Data not provided
Koyama	2020	Japan, European	18	SMAD7	SMAD7	rs7229520	46516468	A	Data not provided	1.1e-12	Data not provided
Koyama	2020	Japan	19	AP1M1	AP1M1	rs10420373	16430677	T	Data not provided	1.7e-08	Data not provided
Koyama	2020	Japan, European	19	APOC1	APOC1	rs141622900	45426792	A	Data not provided	1.2e-31	Data not provided
Koyama	2020	Japan	19	APOC1	APOC1	rs190712692	45425178	A	Data not provided	4.1e-11	Data not provided
Koyama	2020	Japan, European	19	APOC1P1	APOC1P1	rs141622900	45426792	A	Data not provided	1.2e-31	Data not provided
Koyama	2020	Japan	19	APOC1P1	APOC1P1	rs190712692	45425178	A	Data not provided	4.1e-11	Data not provided
Koyama	2020	Japan	19	KLF2	KLF2	rs10420373	16430677	T	Data not provided	1.7e-08	Data not provided
Koyama	2020	Japan	19	LDLR	LDLR	rs34774090	11253886	C	Data not provided	1.1e-13	Data not provided
Koyama	2020	Japan, European	19	LDLR	LDLR	rs61194703	11192193	T	Data not provided	8.6e-34	Data not provided
Koyama	2020	Japan, European	19	MAP1S	MAP1S	rs7251815	17844942	T	Data not provided	4.2e-15	Data not provided
Koyama	2020	Japan, European	19	SMARCA4	SMARCA4	rs61194703	11192193	T	Data not provided	8.6e-34	Data not provided
Koyama	2020	Japan	19	SPC24	SPC24	rs34774090	11253886	C	Data not provided	1.1e-13	Data not provided
Koyama	2020	Japan, European	19	TGFB1	TGFB1	rs10406816	41851716	G	Data not provided	9.8e-27	Data not provided
Koyama	2020	Japan	19	TMEM91	TMEM91	rs4803459	41876468	C	Data not provided	7.9e-15	Data not provided
Koyama	2020	Japan, European	20	ATP5E	ATP5F1E	rs259990	57728889	C	Data not provided	2.2e-10	Data not provided
Koyama	2020	Japan, European	20	MMP24	MMP24	rs11167260	33775200	A	Data not provided	3.6e-09	Data not provided
Koyama	2020	Japan, European	20	MMP9	MMP9	rs8124182	44608901	A	Data not provided	6.8e-11	Data not provided
Koyama	2020	Japan, European	20	PREX1	PREX1	rs2008603	47433049	T	Data not provided	3.2e-08	Data not provided
Koyama	2020	Japan, European	20	PROCR	PROCR	rs11167260	33775200	A	Data not provided	3.6e-09	Data not provided
Koyama	2020	Japan, European	20	RGS19	RGS19	rs12625329	62709274	A	Data not provided	2.1e-09	Data not provided
Koyama	2020	Japan, European	20	SLMO2	SLMO2	rs259990	57728889	C	Data not provided	2.2e-10	Data not provided
Koyama	2020	Japan, European	20	ZHX3	ZHX3	rs6102322	39872768	T	Data not provided	5.4e-10	Data not provided
Koyama	2020	Japan, European	20	ZNF335	ZNF335	rs8124182	44608901	A	Data not provided	6.8e-11	Data not provided
Koyama	2020	Japan, European	20	ZNF831	ZNF831	rs259990	57728889	C	Data not provided	2.2e-10	Data not provided
Koyama	2020	Japan, European	21	KCNE2	KCNE2	rs7277800	35655734	A	Data not provided	1.1e-16	Data not provided
Koyama	2020	Japan, European	21	LINC00310	LINC00310	rs7277800	35655734	A	Data not provided	1.1e-16	Data not provided
Koyama	2020	Japan, European	21	MAP3K7CL	MAP3K7CL	rs2832232	30540559	G	Data not provided	1e-10	Data not provided
Koyama	2020	Japan, European	22	ADORA2A	ADORA2A	rs9624456	24716720	T	Data not provided	3.9e-13	Data not provided
Koyama	2020	Japan, European	22	CASTOR1	CASTOR1	rs6006426	30669883	A	Data not provided	4.1e-10	Data not provided
Koyama	2020	Japan, European	22	MKL1	MKL1	rs6001960	40943032	G	Data not provided	1.4e-10	Data not provided
Koyama	2020	Japan, European	22	OSM	OSM	rs6006426	30669883	A	Data not provided	4.1e-10	Data not provided
Koyama	2020	Japan, European	22	SPECC1L	SPECC1L	rs9624456	24716720	T	Data not provided	3.9e-13	Data not provided
Lee	2013	Korea	9	CDKN2A	CDKN2A	rs4977574	Data not provided	G	1.26 (1.16–1.36)	1.36e-08	0.46
Lee	2013	Korea	9	CDKN2A	CDKN2A	rs1333049	Data not provided	C	1.26 (1.17–1.34)	6.05e-09	0.49
Lee	2013	Korea	9	CDKN2B	CDKN2B	rs4977574	Data not provided	G	1.26 (1.16–1.36)	1.36e-08	0.46
Lee	2013	Korea	9	CDKN2B	CDKN2B	rs1333049	Data not provided	C	1.26 (1.17–1.34)	6.05e-09	0.49
Lu	2012	Han Chinese	9	CDKN2A	CDKN2A	rs1333049	22115503	C	1.28 (1.18,1.40)	2.63e-08	0.49
Lu	2012	Han Chinese	9	CDKN2B	CDKN2B	rs1333049	22115503	C	1.28 (1.18,1.40)	2.63e-08	0.49
Lu	2012	Han Chinese	12	C12orf51	HECTD4	rs11066280	111302166	A	1.32 (1.18-1.48)	1.04E-0.6	0.17
Matsunaga	2020	Japan, European	1	BSND	BSND	rs11206510	55496039	T/C	1.07 (1.04—1.09)	1.01e-08	0.85
Matsunaga	2020	Japan, European	1	CTSS	CTSS	rs6587520	150709723	T/C	1.04 (1.03—1.06)	8.63e-09	0.48
Matsunaga	2020	Japan, European	1	IL6R	IL6R	rs12129500	154423764	T/C	1.05 (1.03—1.06)	2.84e-09	0.46
Matsunaga	2020	Japan, European	1	MIA3	MIA3	rs3008629	222835930	T/C	1.07 (1.05—1.09)	5.81e-12	0.8
Matsunaga	2020	Japan	1	MIA3	MIA3	rs67180937	222823743	G/T	1.13 (1.09—1.17)	3.18e-10	0.54
Matsunaga	2020	Japan, European	1	PCSK9	PCSK9	rs11206510	55496039	T/C	1.07 (1.04—1.09)	1.01e-08	0.85
Matsunaga	2020	Japan, European	1	PPAP2B	PLPP3	rs56348932	56988551	A/C	1.11 (1.07—1.14)	2.31e-12	0.92
Matsunaga	2020	Japan, European	1	PSRC1	PSRC1	rs4970837	109822008	T/G	1.07 (1.06—1.09)	7.69e-16	0.67
Matsunaga	2020	Japan, European	1	TDRKH	TDRKH	rs11810571	151762308	G/C	1.05 (1.03—1.07)	4.41e-08	0.77
Matsunaga	2020	Japan, European	2	ABCG8	ABCG8	rs75331444	44069772	G/A	1.11 (1.07—1.14)	1.81e-08	0.95
Matsunaga	2020	Japan, European	2	APOB	APOB	rs11124924	21206275	G/C	1.09 (1.06—1.12)	4.39e-09	0.92
Matsunaga	2020	Japan, European	2	CARF	CARF	rs72926772	203804289	T/C	1.13 (1.10—1.16)	4.68e-18	0.1
Matsunaga	2020	Japan, European	2	EFHD1	EFHD1	rs4458205	233557646	T/C	1.05 (1.03—1.07)	4.11e-08	0.35
Matsunaga	2020	Japan, European	2	FIGN	FIGN	rs12619842	164945044	G/C	1.05 (1.03—1.08)	2.97e-08	0.79
Matsunaga	2020	Japan, European	2	FN1	FN1	rs1250229	216304384	T/C	1.07 (1.05—1.09)	1.91e-14	0.26
Matsunaga	2020	Japan, European	2	GIGYF2	GIGYF2	rs4458205	233557646	T/C	1.05 (1.03—1.07)	4.11e-08	0.35
Matsunaga	2020	Japan, European	2	GRB14	GRB14	rs12619842	164945044	G/C	1.05 (1.03—1.08)	2.97e-08	0.79
Matsunaga	2020	Japan	2	KLHL29	KLHL29	rs12469758	21533107	A/T	1.28 (1.19—1.38)	1.25e-10	0.06
Matsunaga	2020	Japan, European	2	LDAH	LDAH	rs11124924	21206275	G/C	1.09 (1.06—1.12)	4.39e-09	0.92
Matsunaga	2020	Japan, European	2	MREG	MREG	rs1250229	216304384	T/C	1.07 (1.05—1.09)	1.91e-14	0.26
Matsunaga	2020	Japan, European	2	OSR1	OSR1	rs16986953	19942473	A/G	1.10 (1.08—1.13)	1.39e-13	0.13
Matsunaga	2020	Japan	2	TDRD15	TDRD15	rs12469758	21533107	A/T	1.28 (1.19—1.38)	1.25e-10	0.06
Matsunaga	2020	Japan, European	2	TEX41	TEX41	rs17678683	145286559	G/T	1.08 (1.05—1.11)	3.72e-08	0.08
Matsunaga	2020	Japan, European	2	TTC32	TTC32	rs16986953	19942473	A/G	1.10 (1.08—1.13)	1.39e-13	0.13
Matsunaga	2020	Japan, European	2	VAMP8	VAMP8	rs1058588	85808871	T/C	1.05 (1.04—1.07)	3.52e-11	0.41
Matsunaga	2020	Japan, European	2	ZEB2	ZEB2	rs17678683	145286559	G/T	1.08 (1.05—1.11)	3.72e-08	0.08
Matsunaga	2020	Japan, European	3	FGD5	FGD5	rs293914	14947133	G/C	1.07 (1.04—1.09)	4.21e-08	0.13
Matsunaga	2020	Japan, European	3	MRAS	MRAS	rs11713141	138067626	C/T	1.05 (1.03—1.07)	9.94e-10	0.38
Matsunaga	2020	Japan, European	4	EDNRA	EDNRA	rs73855810	148383424	A/G	1.07 (1.05—1.09)	1.94e-12	0.17
Matsunaga	2020	Japan, European	4	FGF5	FGF5	rs11099097	81167309	T/C	1.05 (1.03—1.07)	4.15e-09	0.29
Matsunaga	2020	Japan, European	4	GUCY1A3	GUCY1A1	rs34914832	156626078	G/A	1.07 (1.05—1.08)	2.56e-11	0.79
Matsunaga	2020	Japan, European	4	HNRNPD	HNRNPD	rs11099493	82587050	A/G	1.05 (1.03—1.07)	4.16e-08	0.7
Matsunaga	2020	Japan, European	4	MAD2L1	MAD2L1	rs1847331	120936581	G/T	1.05 (1.03—1.07)	2.15e-08	0.27
Matsunaga	2020	Japan, European	4	PDE5A	PDE5A	rs1847331	120936581	G/T	1.05 (1.03—1.07)	2.15e-08	0.27
Matsunaga	2020	Japan, European	4	PRDM8	PRDM8	rs11099097	81167309	T/C	1.05 (1.03—1.07)	4.15e-09	0.29
Matsunaga	2020	Japan, European	4	RASGEF1B	RASGEF1B	rs11099493	82587050	A/G	1.05 (1.03—1.07)	4.16e-08	0.7
Matsunaga	2020	Japan, European	4	REST	REST	rs12645070	57770106	A/G	1.05 (1.03—1.07)	3.1e-08	0.23
Matsunaga	2020	Japan, European	4	SPINK2	SPINK2	rs12645070	57770106	A/G	1.05 (1.03—1.07)	3.1e-08	0.23
Matsunaga	2020	Japan, European	4	TTC29	TTC29	rs73855810	148383424	A/G	1.07 (1.05—1.09)	1.94e-12	0.17
Matsunaga	2020	Japan, European	6	ATF6B	ATF6B	rs3130342	32080146	C/A	1.08 (1.05—1.11)	3.1e-09	0.83
Matsunaga	2020	Japan, European	6	HDGFL1	HDGFL1	rs6456496	22599386	C/G	1.05 (1.03—1.07)	4.66e-09	0.33
Matsunaga	2020	Japan, European	6	KCNK5	KCNK5	rs55902013	39150657	C/G	1.06 (1.04—1.08)	3.85e-10	0.8
Matsunaga	2020	Japan, European	6	LPA	LPA	rs56393506	161089307	T/C	1.15 (1.13—1.18)	5.12e-34	0.16
Matsunaga	2020	Japan, European	6	NRSN1	NRSN1	rs6456496	22599386	C/G	1.05 (1.03—1.07)	4.66e-09	0.33
Matsunaga	2020	Japan, European	6	PHACTR1	PHACTR1	rs9381634	13022728	A/G	1.05 (1.03—1.06)	3.31e-08	0.3
Matsunaga	2020	Japan	6	PHACTR1	PHACTR1	rs2876301	12907411	T/C	1.15 (1.09—1.21)	1.72e-08	0.81
Matsunaga	2020	Japan, European	6	SAYSD1	SAYSD1	rs55902013	39150657	C/G	1.06 (1.04—1.08)	3.85e-10	0.8
Matsunaga	2020	Japan, European	6	TARID	TARID	rs12193307	134103250	A/G	1.05 (1.04—1.07)	1.53e-10	0.66
Matsunaga	2020	Japan	6	TCF21	TCF21	rs2327429	134209837	T/C	1.14 (1.10—1.18)	1.09e-12	0.48
Matsunaga	2020	Japan, European	6	TNXB	TNXB	rs3130342	32080146	C/A	1.08 (1.05—1.11)	3.1e-09	0.83
Matsunaga	2020	Japan, European	7	BCAP29	BCAP29	rs2107713	107232369	T/C	1.05 (1.03—1.07))	4.82e-08	0.3
Matsunaga	2020	Japan, European	7	HDAC9	HDAC9	rs2107595	19049388	A/G	1.07 (1.05—1.09)	1.34e-14	0.2
Matsunaga	2020	Japan, European	7	PARP12	PARP12	rs2269997	139723400	G/A	1.05 (1.03—1.07)	1.31e-08	0.74
Matsunaga	2020	Japan, European	7	TWIST1	TWIST1	rs2107595	19049388	A/G	1.07 (1.05—1.09)	1.34e-14	0.2
Matsunaga	2020	Japan, European	7	ZC3HC1	ZC3HC1	rs11556924	129663496	C/T	1.07 (1.05—1.09)	4.68e-14	0.7
Matsunaga	2020	Japan, European	8	LPL	LPL	rs328	19819724	C/G	1.07 (1.05—1.10)	3.35e-08	0.9
Matsunaga	2020	Japan, European	8	FAM84B	LRATD2	rs2954026	126484526	T/G	1.05 (1.04—1.07)	5.36e-10	0.32
Matsunaga	2020	Japan, European	8	TRIB1	TRIB1	rs2954026	126484526	T/G	1.05 (1.04—1.07)	5.36e-10	0.32
Matsunaga	2020	Japan, European	9	ABO	ABO	rs643434	136142355	A/G	1.05 (1.03—1.06)	3.77e-09	0.38
Matsunaga	2020	Japan	9	ABO	ABO	rs9411378	136145425	A/C	1.15 (1.10—1.20)	1.89e-10	0.26
Matsunaga	2020	Japan, European	9	CDKN2B-AS1	CDKN2B-AS1	rs10811650	22067593	G/A	1.15 (1.13—1.17)	1.71e-71	0.44
Matsunaga	2020	Japan	9	CDKN2B-AS1	CDKN2B-AS1	rs10757274	22096055	G/A	1.22 (1.18—1.27)	6.33e-27	0.48
Matsunaga	2020	Japan, European	9	DAB2IP	DAB2IP	rs10985343	124415691	C/T	1.05 (1.03—1.07)	4.01e-08	0.31
Matsunaga	2020	Japan	9	DAB2IP	DAB2IP	rs10985348	124419722	C/G	1.16 (1.11—1.21)	7.01e-11	0.24
Matsunaga	2020	Japan, European	10	CXCL12	CXCL12	rs518594	44757107	T/C	1.07 (1.05—1.09)	1.07e-12	0.81
Matsunaga	2020	Japan, European	10	CYP17A1	CYP17A1	rs7910601	104583395	G/T	1.06 (1.04—1.08)	8.74e-10	0.8
Matsunaga	2020	Japan, European	10	FGFR2	FGFR2	rs2257129	122898697	C/T	1.08 (1.05—1.11)	3.95e-08	0.9
Matsunaga	2020	Japan, European	10	KIAA1462	JCAD	rs10826753	30326776	C/T	1.04 (1.03—1.06)	2.19e-08	0.57
Matsunaga	2020	Japan, European	10	LIPA	LIPA	rs2250644	91008879	T/C	1.07 (1.05—1.09)	3.4e-16	0.35
Matsunaga	2020	Japan	10	NT5C2	NT5C2	rs11191559	104867686	C/T	1.13 (1.08—1.18)	2.17e-08	0.73
Matsunaga	2020	Japan, European	10	WBP1L	WBP1L	rs7910601	104583395	G/T	1.06 (1.04—1.08)	8.74e-10	0.8
Matsunaga	2020	Japan, European	10	WDR11	WDR11	rs2257129	122898697	C/T	1.08 (1.05—1.11)	3.95e-08	0.9
Matsunaga	2020	Japan, European	10	ZNF32	ZNF32	rs518594	44757107	T/C	1.07 (1.05—1.09)	1.07e-12	0.81
Matsunaga	2020	Japan, European	11	APOA5	APOA5	rs662799	116663707	G/A	1.07 (1.04—1.09)	6.43e-09	0.14
Matsunaga	2020	Japan	11	ARHGAP20	ARHGAP20	rs1848599	110358465	C/T	1.14 (1.09—1.19)	3.87e-08	0.78
Matsunaga	2020	Japan, European	11	ARNTL	BMAL1	rs4757137	13291827	G/T	1.05 (1.03—1.06)	3.25e-08	0.69
Matsunaga	2020	Japan, European	11	DYNC2H1	DYNC2H1	rs11226018	103664501	T/A	1.04)	1.94e-08	0.49
Matsunaga	2020	Japan	11	DYNC2H1	DYNC2H1	rs11226017	103664409	C/T	1.13 (1.08—1.17)	3.32e-09	0.63
Matsunaga	2020	Japan, European	11	FDX1	FDX1	rs10488763	110244360	T/A	1.06 (1.04—1.09)	9.33e-10	0.18
Matsunaga	2020	Japan	11	FDX1	FDX1	rs1848599	110358465	C/T	1.14 (1.09—1.19)	3.87e-08	0.78
Matsunaga	2020	Japan, European	11	PDGFD	PDGFD	Data not provided	Data not provided	DATA noT provided	1.04 (1.03—1.06))	1.9E10-08	Data not provided
Matsunaga	2020	Japan	11	PDGFD	PDGFD	rs11226017	103664409	C/T	1.13 (1.08—1.17)	3.32e-09	0.63
Matsunaga	2020	Japan, European	11	PCNXL3	PXNX3	rs12801636	65391317	G/A	1.05 (1.03—1.07)	1.68e-08	0.73
Matsunaga	2020	Japan, European	11	RASSF10	RASSF10	rs4757137	13291827	G/T	1.05 (1.03—1.06)	3.25e-08	0.69
Matsunaga	2020	Japan, European	11	RDX	RDX	rs10488763	110244360	T/A	1.06 (1.04—1.09)	9.33e-10	0.18
Matsunaga	2020	Japan, European	11	SWAP70	SWAP70	rs360153	9762274	C/T	1.04 (1.03—1.06)	3.16e-08	0.55
Matsunaga	2020	Japan, European	12	ATP2B1	ATP2B1	rs117742247	89991313	T/C	1.06 (1.03—1.08)	3.08e-08	0.18
Matsunaga	2020	Japan, European	12	CUX2	CUX2	rs3858704	111705893	A/G	1.06 (1.05—1.08)	2.57e-13	0.66
Matsunaga	2020	Japan	12	CUX2	CUX2	rs79105258	111718231	A/C	1.31 (1.25—1.37)	6.55e-32	0.26
Matsunaga	2020	Japan, European	12	HNF1A	HNF1A	rs2244608	121416988	G/A	1.05 (1.03—1.06)	1.99e-08	0.35
Matsunaga	2020	Japan, European	12	HOXC4	HOXC4	rs75160195	54521594	T/C	1.10 (1.06—1.13)	2.38e-09	0.07
Matsunaga	2020	Japan, European	12	LINC02398	LINC02398	rs10841443	20220033	G/C	1.05 (1.03—1.06)	1.28e-08	0.65
Matsunaga	2020	Japan, European	12	NDUFA12	NDUFA12	rs7311541	95374260	C/T	1.07 (1.05—1.10)	2.47e-08	0.9
Matsunaga	2020	Japan	12	NR2C1	NR2C1	rs933899	95446288	A/G	1.15 (1.10—1.20)	1.97e-09	0.77
Matsunaga	2020	Japan, European	12	RPH3A	RPH3A	rs7139170	113263518	A/C	1.06 (1.04—1.08)	6.69e-09	0.67
Matsunaga	2020	Japan, European	12	SMUG1	SMUG1	rs75160195	54521594	T/C	1.10 (1.06—1.13)	2.38e-09	0.07
Matsunaga	2020	Japan, European	12	UBE3B	UBE3B	rs1558803	109966198	A/G	1.19 (1.12—1.25)	1.45e-10	0.02
Matsunaga	2020	Japan	13	COL4A1	COL4A1	rs4773140	110954237	G/A	1.14 (1.09—1.19)	3.33e-09	0.7
Matsunaga	2020	Japan, European	13	COL4A2	COL4A2	rs55940034	111043309	G/A	1.06 (1.04—1.08)	4.41e-10	0.26
Matsunaga	2020	Japan, European	13	FLT1	FLT1	rs9513116	29016715	A/G	1.05 (1.03—1.07)	2.95e-09	0.33
Matsunaga	2020	Japan, European	14	HHIPL1	HHIPL1	rs12436072	100135306	A/G	1.04 (1.03—1.06)	4.71e-08	0.39
Matsunaga	2020	Japan, European	14	TMED10	TMED10	rs2098297	75619118	G/T	1.04 (1.03—1.06)	4.01e-08	0.51
Matsunaga	2020	Japan, European	15	ABHD2	ABHD2	rs734780	89564958	T/C	1.07 (1.05—1.09)	4.38e-10	0.83
Matsunaga	2020	Japan, European	15	ADAMTS7	ADAMTS7	rs62010554	79002832	G/A	1.06 (1.04—1.08)	2.83e-12	0.25
Matsunaga	2020	Japan	15	ADAMTS7	ADAMTS7	rs28455815	79114453	T/C	1.12 (1.08—1.16)	1.24e-08	0.54
Matsunaga	2020	Japan, European	15	BLM	BLM	rs4932371	91404788	C/T	1.06 (1.04—1.08)	1.51e-11	0.32
Matsunaga	2020	Japan, European	15	CHRNB4	CHRNB4	rs62010554	79002832	G/A	1.06 (1.04—1.08)	2.83e-12	0.25
Matsunaga	2020	Japan	15	FES	FES	rs4533264	91431524	T/C	1.14 (1.09—1.19)	4.5e-08	0.2
Matsunaga	2020	Japan, European	15	FURIN	FURIN	rs4932371	91404788	C/T	1.06 (1.04—1.08)	1.51e-11	0.32
Matsunaga	2020	Japan, European	15	MFGE8	MFGE8	rs734780	89564958	T/C	1.07 (1.05—1.09)	4.38e-10	0.83
Matsunaga	2020	Japan	15	MORF4L1	MORF4L1	rs28455815	79114453	T/C	1.12 (1.08—1.16)	1.24e-08	0.54
Matsunaga	2020	Japan, European	15	SMAD3	SMAD3	rs56062135	67455630	C/T	1.08 (1.06—1.10)	4.73e-13	0.81
Matsunaga	2020	Japan, European	16	CFDP1	CFDP1	rs8057203	75404974	C/T	1.04 (1.03—1.06)	3.9e-08	0.58
Matsunaga	2020	Japan, European	16	HPR	HPR	rs2000999	72108093	A/G	1.06 (1.04—1.08)	4.7e-10	0.23
Matsunaga	2020	Japan, European	17	BCAS3	BCAS3	rs7214227	58991025	T/C	1.07 (1.05—1.10)	4.8e-11	0.16
Matsunaga	2020	Japan, European	17	PECAM1	PECAM1	rs2812	62401118	C/T	1.05 (1.03—1.06)	1.01e-08	0.54
Matsunaga	2020	Japan, European	17	SMG6	SMG6	rs2641438	2017786	G/C	1.05 (1.03—1.07)	2.52e-09	0.3
Matsunaga	2020	Japan, European	19	APOC1	APOC1	rs56131196	45422846	A/G	1.09 (1.07—1.11)	2.24e-14	0.16
Matsunaga	2020	Japan	19	APOE	APOE	rs769446	45408628	T/C	1.34 (1.22—1.47)	2.44e-09	0.95
Matsunaga	2020	Japan	19	B9D2	B9D2	rs4803458	41865293	A/G	1.12 (1.08—1.16)	6.66e-09	0.53
Matsunaga	2020	Japan	19	LDLR	LDLR	rs2738464	11242307	C/G	1.13 (1.08—1.17)	1.15e-09	0.68
Matsunaga	2020	Japan, European	19	SMARCA4	SMARCA4	rs3786723	11166476	T/C	1.05 (1.04—1.07)	2.19e-09	0.73
Matsunaga	2020	Japan, European	19	TMEM91	TMEM91	rs2241714	41869392	T/C	1.05 (1.04—1.07)	3.69e-11	0.35
Matsunaga	2020	Japan, European	21	KCNE2	KCNE2	rs7279974	35666961	C/G	1.06 (1.04—1.08)	1.24e-10	0.26
Matsunaga	2020	Japan, European	21	SLC5A3	SLC5A3	rs7279974	35666961	C/G	1.06 (1.04—1.08)	1.24e-10	0.26
Matsunaga	2020	Japan, European	22	SPECC1L	SPECC1L	rs6004124	24697757	G/A	1.10 (1.07—1.14)	3e-09	0.95
Nelson	2017	European	1	IL6R	IL6R	rs6689306	107219 days, 10:46:00	A/G	1.05 (1.03,1.07)	1.5e-09	Data not provided
Nelson	2017	European	1	MIA3	MIA3	rs67180937	154738 days, 18:03:00	G/T	1.07 (1.05,1.09)	8.5e-14	Data not provided
Nelson	2017	European	1	PCSK9	PCSK9	rs11591147*	38545 days, 15:07:00	G/T	1.25 (1.16,1.34)	2.8e-10	Data not provided
Nelson	2017	European	1	PPAP2B	PLPP3	rs56170783	39594 days, 13:51:00	A/C	1.11 (1.08,1.14)	2.1e-12	Data not provided
Nelson	2017	European	1	SORT1	SORT1	rs7528419	76261 days, 23:32:00	A/G	1.11 (1.09,1.14)	3.8e-27	Data not provided
Nelson	2017	European	1	TCF21	TCF21	rs12202017	93176 days, 1:11:00	A/G	1.07 (1.05,1.09)	6e-14	Data not provided
Nelson	2017	European	1	TDRKH	TDRKH	rs11810571	151762308	G	1.06 (1.039-1.082)	2.21e-08	0.849
Nelson	2017	European	2	ABCG5	ABCG5	rs4299376*	30606 days, 0:56:00	G/T	1.06 (1.04,1.08)	5.7e-10	Data not provided
Nelson	2017	European	2	ABCG8	ABCG8	rs4299376*	30606 days, 0:56:00	G/T	1.06 (1.04,1.08)	5.7e-10	Data not provided
Nelson	2017	European	2	APOB	APOB	rs585967	14771 days, 7:14:00	C/A	1.07 (1.04,1.09)	2.8e-08	Data not provided
Nelson	2017	European	2	FN1	FN1	rs1250229a	216304384	T	1.072 (1.052-1.092)	1.85e-13	0.256
Nelson	2017	European	2	GGCX	GGCX	rs7568458	59575 days, 4:55:00	A/T	1.06 (1.05,1.08)	2.4e-13	Data not provided
Nelson	2017	European	2	AK097927	LINC00954	rs16986953*	13849 days, 0:33:00	A/G	1.11 (1.07,1.15)	4.8e-10	Data not provided
Nelson	2017	European	2	VAMP5	VAMP5	rs7568458	59575 days, 4:55:00	A/T	1.06 (1.05,1.08)	2.4e-13	Data not provided
Nelson	2017	European	2	VAMP8	VAMP8	rs7568458	59575 days, 4:55:00	A/T	1.06 (1.05,1.08)	2.4e-13	Data not provided
Nelson	2017	European	2	WDR12	WDR12	rs114123510	141549 days, 12:52:00	A/T	1.13 (1.10,1.15)	2.9e-19	Data not provided
Nelson	2017	European	3	ARHGEF26	ARHGEF26	rs12493885	153839866	C	1.074 (1.047-1.101)	3.29e-08	0.886
Nelson	2017	European	3	ITGB5	ITGB5	rs142695226	124475201	G	1.069 (1.045-1.094)	1e-08	0.138
Nelson	2017	European	3	MRAS	MRAS	rs139016349	95902 days, 7:41:00	I/D	1.08 (1.05,1.10)	9.2e-12	Data not provided
Nelson	2017	European	3	RHOA	RHOA	rs7623687	49448566	A	1.074 (1.049-1.100)	3.72e-09	0.855
Nelson	2017	European	3	UMPS	UMPS	rs142695226	124475201	G	1.069 (1.045-1.094)	1e-08	0.138
Nelson	2017	European	4	EDNRA	EDNRA	rs6841581	103056 days, 13:10:00	A/G	1.07 (1.05,1.09)	4.6e-10	Data not provided
Nelson	2017	European	4	FGF5	FGF5	rs10857147	81181072	T	1.056 (1.036-1.075)	8.96e-09	0.275
Nelson	2017	European	4	GUCY1A3	GUCY1A1	rs2306556	108776 days, 22:53:00	A/G	1.07 (1.04,1.09)	1.2e-09	Data not provided
Nelson	2017	European	4	PRDM8	PRDM8	rs10857147	81181072	T	1.056 (1.036-1.075)	8.96e-09	0.275
Nelson	2017	European	6	C2	C2	rs3130683*	22144 days, 22:47:00	T/C	1.08 (1.05,1.11)	2.8e-08	Data not provided
Nelson	2017	European	6	HDGFL1	HDGFL1	rs6909752	22612629	A	1.051 (1.034-1.069)	5.59e-09	0.351
Nelson	2017	European	6	LPA	LPA	rs10455872	111812 days, 19:58:00	G/A	1.31 (1.27,1.36)	1.7e-49	Data not provided
Nelson	2017	European	6	LPAL2	LPAL2	rs10455872	111812 days, 19:58:00	G/A	1.31 (1.27,1.36)	1.7e-49	Data not provided
Nelson	2017	European	6	PHACTR1	PHACTR1	rs9349379*	8961 days, 7:57:00	G/A	1.11 (1.09,1.13)	1e-35	Data not provided
Nelson	2017	European	6	PLG	PLG	rs10455872	111812 days, 19:58:00	G/A	1.31 (1.27,1.36)	1.7e-49	Data not provided
Nelson	2017	European	6	SLC22A3	SLC22A3	rs10455872	111812 days, 19:58:00	G/A	1.31 (1.27,1.36)	1.7e-49	Data not provided
Nelson	2017	European	7	HDAC9	HDAC9	rs2107595	13229 days, 0:48:00	A/G	1.08 (1.06,1.10)	3.4e-13	Data not provided
Nelson	2017	European	7	NOS3	NOS3	rs3918226	104646 days, 5:56:00	T/C	1.13 (1.09,1.17)	1.6e-12	Data not provided
Nelson	2017	European	7	ZC3HC1	ZC3HC1	rs11556924	90044 days, 9:16:00	C/T	1.07 (1.05,1.09)	6.3e-13	Data not provided
Nelson	2017	European	8	TRIB1	TRIB1	rs2954029*	87841 days, 6:52:00	A/T	1.06 (1.04,1.08)	5.2e-13	Data not provided
Nelson	2017	European	9	ABO	ABO	rs507666*	94548 days, 13:39:00	A/G	1.08 (1.06,1.10)	1.3e-12	Data not provided
Nelson	2017	European	9	ANRIL	CDKN2B-AS1	rs2891168	15346 days, 15:19:00	G/A	1.19 (1.17,1.21)	1.3e-101	Data not provided
Nelson	2017	European	10	CNNM2	CNNM2	rs11191416	72642 days, 17:16:00	T/G	1.08 (1.05,1.10)	5.6e-09	Data not provided
Nelson	2017	European	10	CXCL12	CXCL12	rs1870634	30889 days, 20:51:00	G/T	1.06 (1.05,1.08)	5.5e-13	Data not provided
Nelson	2017	European	10	CYP17A1	CYP17A1	rs11191416	72642 days, 17:16:00	T/G	1.08 (1.05,1.10)	5.6e-09	Data not provided
Nelson	2017	European	10	KIAA1462	JCAD	rs1887318	21057 days, 1:58:00	T/C	1.06 (1.04,1.08)	4.1e-12	Data not provided
Nelson	2017	European	10	LIPA	LIPA	rs2246942*	63198 days, 6:06:00	G/A	1.08 (1.06,1.10)	3.5e-16	Data not provided
Nelson	2017	European	10	NT5C2	NT5C2	rs11191416	72642 days, 17:16:00	T/G	1.08 (1.05,1.10)	5.6e-09	Data not provided
Nelson	2017	European	11	PDGFD	PDGFD	rs2839812	71995 days, 19:14:00	T/A	1.06 (1.04,1.08)	2e-11	Data not provided
Nelson	2017	European	11	SWAP70	SWAP70	rs10840293	6772 days, 2:56:00	A/G	1.05 (1.03,1.07)	6.9e-09	Data not provided
Nelson	2017	European	12	ATP2B1	ATP2B1	rs2681472	62506 days, 17:19:00	G/A	1.07 (1.05,1.09)	7.6e-11	Data not provided
Nelson	2017	European	12	HNF1A	HNF1A	rs2244608	121416988	G	1.053 (1.035-1.070)	2.32e-09	0.355
Nelson	2017	European	12	SCARB1	SCARB1	rs11057830*	87019 days, 6:53:00	A/G	1.07 (1.05,1.10)	4.2e-09	Data not provided
Nelson	2017	European	12	SH2B3	SH2B3	rs10774625*	77715 days, 22:19:00	A/G	1.07 (1.05,1.08)	9.2e-14	Data not provided
Nelson	2017	European	13	COL4A1	COL4A1	rs11617955	76957 days, 13:22:00	T/A	1.09 (1.06,1.12)	4.1e-10	Data not provided
Nelson	2017	European	13	COL4A2	COL4A2	rs11617955	76957 days, 13:22:00	T/A	1.09 (1.06,1.12)	4.1e-10	Data not provided
Nelson	2017	European	14	HHIPL1	HHIPL1	rs10139550	69546 days, 5:10:00	G/C	1.05 (1.04,1.07)	1.8e-09	Data not provided
Nelson	2017	European	15	ADAMTS7	ADAMTS7	rs7164479	54947 days, 4:34:00	T/C	1.07 (1.06,1.09)	6.4e-18	Data not provided
Nelson	2017	European	15	FES	FES	rs2071382	63492 days, 10:17:00	T/C	1.06 (1.05,1.08)	7.1e-13	Data not provided
Nelson	2017	European	15	FURIN	FURIN	rs2071382	63492 days, 10:17:00	T/C	1.06 (1.05,1.08)	7.1e-13	Data not provided
Nelson	2017	European	15	SMAD3	SMAD3	rs72743461	46835 days, 4:10:00	C/A	1.07 (1.05,1.10)	4.8e-12	Data not provided
Nelson	2017	European	16	CDH13	CDH13	rs7500448	83045790	A	1.061 (1.040-1.082)	5.14e-09	0.752
Nelson	2017	European	17	BCAS3	BCAS3	rs8068952*	41171 days, 23:44:00	G/C	1.07 (1.05,1.10)	1.4e-09	Data not provided
Nelson	2017	European	19	APOC1	APOC1	rs7412*	31536 days, 22:59:00	C/T	1.15 (1.12,1.19)	2.2e-19	Data not provided
Nelson	2017	European	19	APOE	APOE	rs7412*	31536 days, 22:59:00	C/T	1.15 (1.12,1.19)	2.2e-19	Data not provided
Nelson	2017	European	19	LDLR	LDLR	rs6511720*	7780 days, 4:06:00	G/T	1.14 (1.11,1.17)	7.9e-22	Data not provided
Nelson	2017	European	21	KCNE2	KCNE2	rs28451064	24718 days, 19:27:00	A/G	1.14 (1.11,1.17)	2.6e-23	Data not provided
Nelson	2017	European	22	ADORA2A	ADORA2A	rs180803	17125 days, 2:58:00	G/T	1.18 (1.12,1.24)	7.1e-10	Data not provided
Nelson	2017	European	22	POM121L9P	POM121L9P	rs180803	17125 days, 2:58:00	G/T	1.18 (1.12,1.24)	7.1e-10	Data not provided
Nikpay	2015	Varied	1	IL6R	IL6R	rs6689306	Data not provided	A/G	1.06 (1.04, 1.08)	2.6e-09	0.448
Nikpay	2015	Varied	1	MIA3	MIA3	rs67180937	Data not provided	G/T	1.08 (1.06, 1.11)	1.01e-12	0.663
Nikpay	2015	Varied	1	PCSK9	PCSK9	rs11206510	Data not provided	T/C	1.08 (1.05, 1.11)	2.34e-08	0.848
Nikpay	2015	Varied	1	PPAP2B	PLPP3	rs9970807	Data not provided	C/T	1.13 (1.10, 1.17)	5e-14	0.915
Nikpay	2015	Varied	1	SORT1	SORT1	rs7528419	Data not provided	A/G	1.12 (1.10, 1.15)	1.97e-23	0.786
Nikpay	2015	Varied	2	ABCG5	ABCG5	Data not provided	Data not provided	I/D	1.06 (1.04, 1.09)	2.6e-08	0.745
Nikpay	2015	Varied	2	ABCG8	ABCG8	Data not provided	Data not provided	I/D	1.06 (1.04, 1.09)	2.6e-08	0.745
Nikpay	2015	Varied	2	APOB	APOB	Data not provided	Data not provided	D/I	1.07 (1.04, 1.10)	2.89e-08	0.746
Nikpay	2015	Varied	2	GGCX	GGCX	rs7568458	Data not provided	A/T	1.06 (1.04, 1.08)	3.62e-10	0.449
Nikpay	2015	Varied	2	AK097927	LINC00954	rs16986953	Data not provided	A/G	1.09 (1.06, 1.12)	1.45e-08	0.105
Nikpay	2015	Varied	2	VAMP5	VAMP5	rs7568458	Data not provided	A/T	1.06 (1.04, 1.08)	3.62e-10	0.449
Nikpay	2015	Varied	2	VAMP8	VAMP8	rs7568458	Data not provided	A/T	1.06 (1.04, 1.08)	3.62e-10	0.449
Nikpay	2015	Varied	2	WDR12	WDR12	Data not provided	Data not provided	I/D	1.15 (1.11, 1.18)	2.15e-18	0.108
Nikpay	2015	Varied	2	ZEB2-AC074093.1	ZEB2	rs17678683	Data not provided	G/T	1.10 (1.07, 1.14)	3e-09	0.088
Nikpay	2015	Varied	3	MRAS	MRAS	Data not provided	Data not provided	I/D	1.08 (1.05, 1.10)	2.89e-09	0.163
Nikpay	2015	Varied	4	EDNRA	EDNRA	rs4593108	Data not provided	C/G	1.07 (1.05, 1.10)	8.82e-10	0.795
Nikpay	2015	Varied	4	GUCY1A3	GUCY1A1	rs72689147	Data not provided	G/T	1.07 (1.05, 1.10)	6.07e-09	0.817
Nikpay	2015	Varied	4	NOA1	NOA1	rs17087335	Data not provided	T	1.06 (1.04-1.09)	4.6e-08	0.21
Nikpay	2015	Varied	4	REST	REST	rs17087335	Data not provided	T	1.06 (1.04-1.09)	4.6e-08	0.21
Nikpay	2015	Varied	6	KCNK5	KCNK5	rs56336142	Data not provided	T/C	1.07 (1.04, 1.09)	1.85e-08	0.807
Nikpay	2015	Varied	6	LPA	LPA	rs55730499	Data not provided	T/C	1.37 (1.31, 1.44)	5.39e-39	0.056
Nikpay	2015	Varied	6	LPAL2	LPAL2	rs55730499	Data not provided	T/C	1.37 (1.31, 1.44)	5.39e-39	0.056
Nikpay	2015	Varied	6	PHACTR1	PHACTR1	rs9349379	Data not provided	G/A	1.14 (1.12, 1.16)	1.81e-42	0.432
Nikpay	2015	Varied	6	PLG	PLG	rs4252185	Data not provided	C/T	1.34 (1.28, 1.41)	1.64e-32	0.06
Nikpay	2015	Varied	6	SLC22A3	SLC22A3	rs55730499	Data not provided	T/C	1.37 (1.31, 1.44)	5.39e-39	0.056
Nikpay	2015	Varied	6	TCF21	TCF21	rs12202017	Data not provided	A/G	1.07 (1.05, 1.09)	1.98e-11	0.7
Nikpay	2015	Varied	7	HDAC9	HDAC9	rs2107595	Data not provided	A/G	1.08 (1.05, 1.10)	8.05e-11	0.2
Nikpay	2015	Varied	7	NOS3	NOS3	rs3918226	Data not provided	T	1.14 (1.09-1.19)	1.7e-09	0.06
Nikpay	2015	Varied	7	ZC3HC1	ZC3HC1	rs11556924	Data not provided	C/T	1.08 (1.05, 1.10)	5.34e-11	0.687
Nikpay	2015	Varied	9	ABO	ABO	rs2519093	Data not provided	T/C	1.08 (1.06, 1.11)	1.19e-11	0.191
Nikpay	2015	Varied	9	SNP not mapped to gene	SNP not mapped to gene	rs2891168	Data not provided	G/A	1.21 (1.19, 1.24)	2.29e-98	0.489
Nikpay	2015	Varied	10	CNNM2	CNNM2	rs11191416	Data not provided	T/G	1.08 (1.05, 1.11)	4.65e-09	0.873
Nikpay	2015	Varied	10	CXCL12	CXCL12	rs1870634	Data not provided	G/T	1.08 (1.06, 1.10)	5.55e-15	0.637
Nikpay	2015	Varied	10	CYP17A1	CYP17A1	rs11191416	Data not provided	T/G	1.08 (1.05, 1.11)	4.65e-09	0.873
Nikpay	2015	Varied	10	KIAA1462	JCAD	rs2487928	Data not provided	A/G	1.06 (1.04, 1.08)	4.41e-11	0.418
Nikpay	2015	Varied	10	LIPA	LIPA	rs1412444	Data not provided	T/C	1.07 (1.05, 1.09)	5.15e-12	0.369
Nikpay	2015	Varied	10	NT5C2	NT5C2	rs11191416	Data not provided	T/G	1.08 (1.05, 1.11)	4.65e-09	0.873
Nikpay	2015	Varied	11	PDGFD	PDGFD	rs2128739	Data not provided	A/C	1.07 (1.05, 1.09)	7.05e-11	0.324
Nikpay	2015	Varied	11	SWAP70	SWAP70	rs10840293	Data not provided	A	1.06 (1.04-1.08)	1.3e-08	0.55
Nikpay	2015	Varied	12	ATP2B1	ATP2B1	rs2681472	Data not provided	G/A	1.08 (1.05, 1.10)	6.17e-11	0.201
Nikpay	2015	Varied	12	KSR2	KSR2	rs11830157	Data not provided	G	1.12 (1.08-1.16)	2.12e-09	0.36
Nikpay	2015	Varied	12	SH2B3	SH2B3	rs3184504	Data not provided	T/C	1.07 (1.04, 1.09)	1.03e-09	0.422
Nikpay	2015	Varied	13	COL4A1	COL4A1	rs11838776	Data not provided	A/G	1.07 (1.05, 1.09)	1.83e-10	0.263
Nikpay	2015	Varied	13	COL4A2	COL4A2	rs11838776	Data not provided	A/G	1.07 (1.05, 1.09)	1.83e-10	0.263
Nikpay	2015	Varied	14	HHIPL1	HHIPL1	rs10139550	Data not provided	G/C	1.06 (1.04, 1.08)	1.38e-08	0.423
Nikpay	2015	Varied	15	ABHD2	ABHD2	rs8042271	Data not provided	G	1.10 (1.06-1.14)	3.7e-08	0.9
Nikpay	2015	Varied	15	ADAMTS7	ADAMTS7	rs4468572	Data not provided	C/T	1.08 (1.06, 1.10)	4.44e-16	0.586
Nikpay	2015	Varied	15	MFGE8	MFGE8	rs8042271	Data not provided	G	1.10 (1.06-1.14)	3.7e-08	0.9
Nikpay	2015	Varied	15	SMAD3	SMAD3	rs56062135	Data not provided	C	1.07 (1.05-1.10)	4.5e-09	0.79
Nikpay	2015	Varied	17	BCAS3	BCAS3	rs7212798	Data not provided	C	1.08 (1.05-1.11)	1.9e-08	0.15
Nikpay	2015	Varied	18	MC4R	MC4R	rs663129	Data not provided	A	1.06 (1.04-1.08)	3.2e-08	0.26
Nikpay	2015	Varied	18	PMAIP1	PMAIP1	rs663129	Data not provided	A	1.06 (1.04-1.08)	3.2e-08	0.26
Nikpay	2015	Varied	19	APOC1	APOC1	rs4420638	Data not provided	G/A	1.10 (1.07, 1.13)	7.07e-11	0.166
Nikpay	2015	Varied	19	APOE	APOE	rs4420638	Data not provided	G/A	1.10 (1.07, 1.13)	7.07e-11	0.166
Nikpay	2015	Varied	19	LDLR	LDLR	rs56289821	Data not provided	G/A	1.14 (1.11, 1.18)	4.44e-15	0.9
Nikpay	2015	Varied	19	LOC400684	LOC400684	rs12976411	Data not provided	T	0.67 (0.60-0.74)	1.18e-14	0.09
Nikpay	2015	Varied	19	ZNF507	ZNF507	rs12976411	Data not provided	T	0.67 (0.60-0.74)	1.18e-14	0.09
Nikpay	2015	Varied	21	KCNE2	KCNE2	rs28451064	Data not provided	A/G	1.14 (1.10, 1.17)	1.33e-15	0.121
Nikpay	2015	Varied	22	ADORA2A	ADORA2A	rs180803	Data not provided	G	1.20 (1.13-1.27)	1.6e-10	0.97
Nikpay	2015	Varied	22	POM121L9P	POM121L9P	rs180803	Data not provided	G	1.20 (1.13-1.27)	1.6e-10	0.97
Preuss	2010	European	9	SNP not mapped to gene	SNP not mapped to gene	rs10757278	Data not provided		1.28 (1.21, 1.35)	5.79e-19	Data not provided
Preuss	2010	European	9	SNP not mapped to gene	SNP not mapped to gene	rs2383206	Data not provided		1.28 (1.22, 1.35)	1.64e-20	Data not provided
Preuss	2010	European	9	SNP not mapped to gene	SNP not mapped to gene	rs1333049	Data not provided		1.29 (1.22, 1.36)	2.06e-20	Data not provided
Reilly	2011	USA Caucasian	1	SORT1	SORT1	rs646776	109620053	T	1.33 (1.22–1.44)	7.88e-11	0.79
Reilly	2011	USA Caucasian	9	CDKN2A	CDKN2A	rs4977574	22088574	G	1.3 (1.22–1.39)	4.78e-14	0.53
Reilly	2011	USA Caucasian	9	CDKN2B	CDKN2B	rs4977574	22088574	G	1.3 (1.22–1.39)	4.78e-14	0.53
Reilly	2011	USA Caucasian	9	ANRIL	CDKN2B-AS1	rs4977574	22088574	G	1.3 (1.22–1.39)	4.78e-14	0.53
Coronary Artery Disease Consortium	2009	European	9	ARF	CDKN2A	rs1333049	Data not provided	C	1.20(1.16,1.25)	2.89e-21	0.505
Coronary Artery Disease Consortium	2009	European	9	CDKN2A	CDKN2A	rs1333049	Data not provided	C	1.20(1.16,1.25)	2.89e-21	0.505
Coronary Artery Disease Consortium	2009	European	9	CDKN2B	CDKN2B-AS1	rs1333049	Data not provided	C	1.20(1.16,1.25)	2.89e-21	0.505
Coronary Artery Disease Consortium	2009	European	9	MTAP	MTAP	rs1333049	Data not provided	C	1.20(1.16,1.25)	2.89e-21	0.505
Coronary Artery Disease Consortium	2009	European	9	SNP not mapped to gene	SNP not mapped to gene	rs10738610	Data not provided	C	1.19 (1.14,1.24)	1.98e-17	0.516
Samani	2007	Caucasian	9	SNP not mapped to gene	SNP not mapped to gene	rs523096	22009129	A	1.22 (1.14,1.31)	8.64e-09	0.46
Samani	2007	Caucasian	9	SNP not mapped to gene	SNP not mapped to gene	rs10757264	22009732	G	1.23 (1.15,1.32)	3.02e-09	0.47
Samani	2007	Caucasian	9	SNP not mapped to gene	SNP not mapped to gene	rs518394	22009673	G	1.24 (1.15,1.32)	2.1e-09	0.46
Samani	2007	Caucasian	9	SNP not mapped to gene	SNP not mapped to gene	rs643319	22007836	C	1.25 (1.16,1.34)	2.21e-10	0.51
Samani	2007	Caucasian	9	SNP not mapped to gene	SNP not mapped to gene	rs1292136	22014351	C	1.26 (1.17,1.35)	6.39e-11	0.51
Samani	2007	Caucasian	9	SNP not mapped to gene	SNP not mapped to gene	rs564398	22019547	T	1.26 (1.17,1.35)	8.58e-11	0.44
Samani	2007	Caucasian	9	SNP not mapped to gene	SNP not mapped to gene	rs10965212	22013795	A	1.26 (1.18,1.34)	2.18e-11	0.45
Samani	2007	Caucasian	9	SNP not mapped to gene	SNP not mapped to gene	rs7044859	22008781	A	1.26 (1.18,1.35)	2.9e-11	0.43
Samani	2007	Caucasian	9	SNP not mapped to gene	SNP not mapped to gene	rs7865618	22021005	A	1.26 (1.18,1.35)	1.9e-11	0.45
Samani	2007	Caucasian	9	SNP not mapped to gene	SNP not mapped to gene	rs7049105	22018801	G	1.27 (1.18,1.36)	9.21e-12	0.45
Samani	2007	Caucasian	9	SNP not mapped to gene	SNP not mapped to gene	rs10965219	22043687	G	1.27 (1.19,1.36)	2.33e-12	0.46
Samani	2007	Caucasian	9	SNP not mapped to gene	SNP not mapped to gene	rs10965215	22019445	A	1.28 (1.2,1.37)	8.28e-13	0.45
Samani	2007	Caucasian	9	SNP not mapped to gene	SNP not mapped to gene	rs6475606	22071850	T	1.34 (1.25,1.43)	1.45e-17	0.53
Samani	2007	Caucasian	9	SNP not mapped to gene	SNP not mapped to gene	rs9632884	22062301	C	1.34 (1.26,1.44)	4.68e-18	0.52
Samani	2007	Caucasian	9	SNP not mapped to gene	SNP not mapped to gene	rs2891168	22088619	G	1.35 (1.26,1.44)	1.34e-18	0.52
Samani	2007	Caucasian	9	SNP not mapped to gene	SNP not mapped to gene	rs4977574	22088574	G	1.35 (1.26,1.45)	1.03e-18	0.52
Samani	2007	Caucasian	9	SNP not mapped to gene	SNP not mapped to gene	rs1333049	22115503	C	1.36 (1.27,1.46)	2.91e-19	0.53
Samani	2007	Caucasian	9	SNP not mapped to gene	SNP not mapped to gene	rs1333049	Data not provided	C	1.37 (1.26-1.48)	1.8e-14	0.47
Schunkert	2011	European	1	MIA3	MIA3	rs17465637	Data not provided	C	1.14 (1.09-1.20)	1.36e-08	0.74
Schunkert	2011	European	1	PPAP2B	PLPP3	rs17114036	Data not provided	A	1.17 (1.13-1.22)	1.43e-08	0.91
Schunkert	2011	European	1	SORTI	SORT1	rs599839b	Data not provided	A	1.11 (1.08-1.15)	2.89e-10	0.78
Schunkert	2011	European	2	WDR12	WDR12	rs6725887	Data not provided	C	1.14 (1.09-1.19)	1.12e-09	0.15
Schunkert	2011	European	3	MRAS	MRAS	rs2306374	Data not provided	C	1.12 (1.07-1.16)	3.34e-08	0.18
Schunkert	2011	European	6	ANKS1A	ANKS1A	rs17609940	Data not provided	G	1.07 (1.05-1.10)	2.21e-06	0.75
Schunkert	2011	European	6	LPA	LPA	rs3798220	Data not provided	C	1.51 (1.33-1.70)	3e-11	0.02
Schunkert	2011	European	6	PHACTR1	PHACTR1	rs12526453	Data not provided	C	1.10 (1.06-1.13)	1.15e-09	0.67
Schunkert	2011	European	6	TCF21	TCF21	rs12190287	Data not provided	C	1.08 (1.06-1.10)	4.64e-11	0.62
Schunkert	2011	European	7	ZC3HC1	ZC3HC1	rs11556924	Data not provided	C	1.09 (1.07-1.12)	2.22e-09	0.62
Schunkert	2011	European	9	ABO	ABO	rs579459	Data not provided	C	1.10 (1.07-1.13)	1.16e-07	0.21
Schunkert	2011	European	9	CDKN2A	CDKN2A	rs4977574	Data not provided	G	1.29 (1.23-1.36)	1.35e-22	0.46
Schunkert	2011	European	9	CDKN2B	CDKN2B	rs4977574	Data not provided	G	1.29 (1.23-1.36)	1.35e-22	0.46
Schunkert	2011	European	10	CNNM2	CNNM2	rs12413409	Data not provided	G	1.12 (1.08-1.16)	1.47e-06	0.89
Schunkert	2011	European	10	CXCL12	CXCL12	rs1746048	Data not provided	C	1.09 (1.07-1.13)	2.93e-10	0.87
Schunkert	2011	European	10	CYP17A1	CYP17A1	rs12413409	Data not provided	G	1.12 (1.08-1.16)	1.47e-06	0.89
Schunkert	2011	European	10	NT5C2	NT5C2	rs12413409	Data not provided	G	1.12 (1.08-1.16)	1.47e-06	0.89
Schunkert	2011	European	11	APOA1	APOA1	rs964184	Data not provided	G	1.13 (1.10-1.16)	8.02e-10	0.13
Schunkert	2011	European	11	APOA4	APOA4	rs964184	Data not provided	G	1.13 (1.10-1.16)	8.02e-10	0.13
Schunkert	2011	European	11	APOA5	APOA5	rs964184	Data not provided	G	1.13 (1.10-1.16)	8.02e-10	0.13
Schunkert	2011	European	11	APOC3	APOC3	rs964184	Data not provided	G	1.13 (1.10-1.16)	8.02e-10	0.13
Schunkert	2011	European	11	ZNF259	ZNF259	rs964184	Data not provided	G	1.13 (1.10-1.16)	8.02e-10	0.13
Schunkert	2011	European	19	LDLR	LDLR	rs1122608	Data not provided	G	1.14 (1.09-1.18)	9.73e-10	0.77
Schunkert	2011	European	21	MRPS6	MRPS6	rs9982601	Data not provided	T	1.18 (1.12-1.24)	4.22e-10	0.15
Takeuchi	2012	Japan	6	HIST1H2BL	H2BC13	rs9295749	27875374	T	2.1	1.48e-11	0.137
Takeuchi	2012	Japan	6	HCG9	HCG9	rs2735076	30051469	T	1.68	7.67e-09	0.213
Takeuchi	2012	Japan	6	DQB	HLA-DQB1	rs11752643	32 777 351	T	2.08 (1.65-2.62)	2e-09	0.06
Takeuchi	2012	Japan	6	HLA-DRB1	HLA-DRB1	rs2157339	32619650	T	2.14	3.35e-10	0.126
Takeuchi	2012	Japan	6	DRB	HLA-DRB1	rs11752643	32 777 351	T	2.08 (1.65-2.62)	2e-09	0.06
Takeuchi	2012	Japan	6	SLC17A4	SLC17A4	rs3734526	25887715	C	2.56	1.69e-11	0.093
Takeuchi	2012	Japan	6	SNP not mapped to gene	SNP not mapped to gene	rs181997	33008696	C	1.64	2.1e-08	0.217
Takeuchi	2012	Japan	6	SNP not mapped to gene	SNP not mapped to gene	rs4713653	33755572	A	1.64	3.47e-08	0.22
Takeuchi	2012	Japan	6	SNP not mapped to gene	SNP not mapped to gene	rs501220	25981004	T	1.67	4.97e-08	0.184
Takeuchi	2012	Japan	6	SNP not mapped to gene	SNP not mapped to gene	rs2743941	29863430	A	1.7	4.45e-08	0.171
Takeuchi	2012	Japan	6	SNP not mapped to gene	SNP not mapped to gene	rs2523535	31444229	C	1.76	8.05e-10	0.192
Takeuchi	2012	Japan	6	SNP not mapped to gene	SNP not mapped to gene	rs154972	33008629	T	1.93	1.25e-10	0.166
Takeuchi	2012	Japan	6	SNP not mapped to gene	SNP not mapped to gene	rs2508015	31118179	T	1.97	1.53e-09	0.132
Takeuchi	2012	Japan	6	SNP not mapped to gene	SNP not mapped to gene	rs11758087	29872422	A	2	2.49e-09	0.122
Takeuchi	2012	Japan	6	SNP not mapped to gene	SNP not mapped to gene	rs1362076	29549148	A	2.01	2.03e-09	0.121
Takeuchi	2012	Japan	6	SNP not mapped to gene	SNP not mapped to gene	rs2596574	31442153	A	2.01	2.05e-08	0.102
Takeuchi	2012	Japan	6	SNP not mapped to gene	SNP not mapped to gene	rs9461366	27418512	A	2.01	1.01e-10	0.14
Takeuchi	2012	Japan	6	SNP not mapped to gene	SNP not mapped to gene	rs3129214	33225236	G	2.02	7.22e-09	0.109
Takeuchi	2012	Japan	6	SNP not mapped to gene	SNP not mapped to gene	rs3129234	33219325	G	2.02	8.13e-09	0.109
Takeuchi	2012	Japan	6	SNP not mapped to gene	SNP not mapped to gene	rs756440	33230309	T	2.02	8.13e-09	0.109
Takeuchi	2012	Japan	6	SNP not mapped to gene	SNP not mapped to gene	rs9461362	27411906	T	2.02	9.09e-11	0.14
Takeuchi	2012	Japan	6	SNP not mapped to gene	SNP not mapped to gene	rs7754200	33218911	A	2.03	5.63e-09	0.109
Takeuchi	2012	Japan	6	SNP not mapped to gene	SNP not mapped to gene	rs9262560	31116605	T	2.03	1.98e-09	0.119
Takeuchi	2012	Japan	6	SNP not mapped to gene	SNP not mapped to gene	rs3757333	30136585	A	2.04	8.18e-10	0.124
Takeuchi	2012	Japan	6	SNP not mapped to gene	SNP not mapped to gene	rs11753872	29844921	A	2.06	6.49e-10	0.122
Takeuchi	2012	Japan	6	SNP not mapped to gene	SNP not mapped to gene	rs16867808	27571663	C	2.06	4.72e-11	0.136
Takeuchi	2012	Japan	6	SNP not mapped to gene	SNP not mapped to gene	rs3129223	33221175	G	2.06	5.25e-09	0.108
Takeuchi	2012	Japan	6	SNP not mapped to gene	SNP not mapped to gene	rs6940467	31550116	G	2.08	1.07e-10	0.135
Takeuchi	2012	Japan	6	SNP not mapped to gene	SNP not mapped to gene	rs2064092	27619350	A	2.09	2.09e-11	0.136
Takeuchi	2012	Japan	6	SNP not mapped to gene	SNP not mapped to gene	rs411538	28663429	T	2.09	1.18e-09	0.111
Takeuchi	2012	Japan	6	SNP not mapped to gene	SNP not mapped to gene	rs911178	28682394	T	2.09	1.34e-09	0.11
Takeuchi	2012	Japan	6	SNP not mapped to gene	SNP not mapped to gene	rs10484404	28163474	T	2.1	9.88e-10	0.112
Takeuchi	2012	Japan	6	SNP not mapped to gene	SNP not mapped to gene	rs17475879	30472487	T	2.11	1.58e-10	0.125
Takeuchi	2012	Japan	6	SNP not mapped to gene	SNP not mapped to gene	rs9468076	27446869	T	2.11	1.28e-11	0.137
Takeuchi	2012	Japan	6	SNP not mapped to gene	SNP not mapped to gene	rs6910968	28012160	T	2.13	5.59e-10	0.112
Takeuchi	2012	Japan	6	SNP not mapped to gene	SNP not mapped to gene	rs9267546	31781415	A	2.16	1.67e-10	0.117
Takeuchi	2012	Japan	6	SNP not mapped to gene	SNP not mapped to gene	rs6456730	26592355	C	2.17	1.45e-09	0.101
Takeuchi	2012	Japan	6	SNP not mapped to gene	SNP not mapped to gene	rs6903982	27653723	C	2.17	4.29e-12	0.135
Takeuchi	2012	Japan	6	SNP not mapped to gene	SNP not mapped to gene	rs6918631	28420435	T	2.17	3.18e-10	0.109
Takeuchi	2012	Japan	6	SNP not mapped to gene	SNP not mapped to gene	rs7356849	26504718	C	2.17	9.1e-10	0.104
Takeuchi	2012	Japan	6	SNP not mapped to gene	SNP not mapped to gene	rs9295769	28412548	G	2.17	3.05e-10	0.109
Takeuchi	2012	Japan	6	SNP not mapped to gene	SNP not mapped to gene	rs2523476	31469403	A	2.18	1.98e-10	0.116
Takeuchi	2012	Japan	6	SNP not mapped to gene	SNP not mapped to gene	rs2523477	31468368	G	2.18	2.07e-10	0.116
Takeuchi	2012	Japan	6	SNP not mapped to gene	SNP not mapped to gene	rs3130361	30447543	A	2.19	9.14e-12	0.132
Takeuchi	2012	Japan	6	SNP not mapped to gene	SNP not mapped to gene	rs492899	32041497	G	2.2	5.17e-10	0.104
Takeuchi	2012	Japan	6	SNP not mapped to gene	SNP not mapped to gene	rs2281027	26554684	C	2.23	3.91e-10	0.102
Takeuchi	2012	Japan	6	SNP not mapped to gene	SNP not mapped to gene	rs9261588	30318786	T	2.23	1.28e-11	0.123
Takeuchi	2012	Japan	6	SNP not mapped to gene	SNP not mapped to gene	rs12210887	31923702	T	2.24	3.05e-11	0.117
Takeuchi	2012	Japan	6	SNP not mapped to gene	SNP not mapped to gene	rs9277937	33292872	T	2.24	1.01e-08	0.085
Takeuchi	2012	Japan	6	SNP not mapped to gene	SNP not mapped to gene	rs2596551	31440218	C	2.27	5.46e-11	0.115
Takeuchi	2012	Japan	6	SNP not mapped to gene	SNP not mapped to gene	rs3892710	32790840	T	2.35	2.77e-12	0.117
Takeuchi	2012	Japan	6	SNP not mapped to gene	SNP not mapped to gene	rs6911476	26720342	T	2.38	3.76e-11	0.1
Takeuchi	2012	Japan	6	SNP not mapped to gene	SNP not mapped to gene	rs2076890	25528723	A	2.41	1.43e-10	0.094
Takeuchi	2012	Japan	6	SNP not mapped to gene	SNP not mapped to gene	rs12663103	32269302	C	2.42	5.54e-12	0.106
Takeuchi	2012	Japan	6	SNP not mapped to gene	SNP not mapped to gene	rs204999	32217957	G	2.42	2.46e-12	0.11
Takeuchi	2012	Japan	6	SNP not mapped to gene	SNP not mapped to gene	rs11752643	32777351	T	2.48	1.44e-12	0.106
Takeuchi	2012	Japan	6	SNP not mapped to gene	SNP not mapped to gene	rs6932003	27098170	T	2.5	5.21e-12	0.1
Takeuchi	2012	Japan	6	SNP not mapped to gene	SNP not mapped to gene	rs3130215	33182941	G	2.51	1.32e-10	0.086
Takeuchi	2012	Japan	6	SNP not mapped to gene	SNP not mapped to gene	rs10947460	33936212	G	2.56	4.91e-10	0.08
Takeuchi	2012	Japan	6	SNP not mapped to gene	SNP not mapped to gene	rs3818532	33787785	A	2.63	1.65e-10	0.079
Takeuchi	2012	Japan	6	SNP not mapped to gene	SNP not mapped to gene	rs13203745	33895724	T	2.65	1.04e-10	0.08
Takeuchi	2012	Japan	6	SNP not mapped to gene	SNP not mapped to gene	rs68191	33588716	T	2.7	8.01e-12	0.086
Takeuchi	2012	Japan	6	SNP not mapped to gene	SNP not mapped to gene	rs2296340	33738450	C	2.83	4.68e-12	0.083
Takeuchi	2012	Japan	6	SNP not mapped to gene	SNP not mapped to gene	rs423639	33095752	C	2.83	1.87e-12	0.087
Takeuchi	2012	Japan	6	SNP not mapped to gene	SNP not mapped to gene	rs9276991	33089826	A	2.83	1.94e-12	0.087
Takeuchi	2012	Japan	6	SNP not mapped to gene	SNP not mapped to gene	rs3800397	35267986	C	2.85	1.59e-10	0.068
Takeuchi	2012	Japan	6	SNP not mapped to gene	SNP not mapped to gene	rs10947463	33955055	G	3.01	1.19e-12	0.08
Takeuchi	2012	Japan	6	TRIM39	TRIM39	rs3094065	30390311	A	2.08	8.88e-10	0.118
Takeuchi	2012	Japan	8	SNP not mapped to gene	SNP not mapped to gene	rs922971	110899285	C	1.46	2.66e-08	0.554
Takeuchi	2012	Japan	8	SNP not mapped to gene	SNP not mapped to gene	rs7813186	110925657	A	1.48	8.57e-09	0.532
Takeuchi	2012	Japan	8	SNP not mapped to gene	SNP not mapped to gene	rs7834319	110947338	G	1.48	6.37e-09	0.531
Takeuchi	2012	Japan	8	SNP not mapped to gene	SNP not mapped to gene	rs2129035	110912789	C	1.52	1.57e-09	0.55
Takeuchi	2012	Japan	12	ALDH2	ALDH2	rs671	110726149	A	1.82	3.04e-18	0.367
Takeuchi	2012	Japan	12	ALDH2	ALDH2	rs671	110726149	A	1.69 (1.50-1.91)	7.7e-18	0.23
Takeuchi	2012	Japan	12	BRAP	BRAP	rs3782886	110594872	G	1.61	7.34e-11	0.369
Takeuchi	2012	Japan	12	BRAP	BRAP	rs3782886	110594872	C	1.54 (1.37-1.73)	2.8e-11	0.31
Takeuchi	2012	Japan	12	BRAP	BRAP	rs11066001	110 603 554	C	1.68 (1.49-1.90)	2.1e-17	0.28
Takeuchi	2012	Japan	12	C12orf51	HECTD4	rs2074356	111129784	A	1.75	1.49e-13	0.334
Takeuchi	2012	Japan	12	C12orf30	NAA25	rs11066132	110952589	T	1.82	4.13e-18	0.367
Takeuchi	2012	Japan	12	PTPN11	PTPN11	rs11066280	111302166	A	1.77	6.84e-17	0.382
Tam	2023	Chinese	2	PDE1A	PDE1A	rs10171703	Data not provided		1.21 (1.13 - 1.30)	2.4e-08	Data not provided
Tam	2023	Chinese	2	PDE1A	PDE1A	rs13410259	Data not provided		1.21 (1.13 - 1.30)	2.7e-08	Data not provided
Tcheandjieu	2022	MVP Hispanics	1	CELSR2	CELSR2	rs12740374	109817590	T	Data not provided	6.19e-75	Data not provided
Tcheandjieu	2022	MVP Blacks	1	CELSR2	CELSR2	rs12740374	109817590	T	Data not provided	6.19e-75	Data not provided
Tcheandjieu	2022	MVP Hispanics	1	CELSR2	CELSR2	rs602633	109821511	T	Data not provided	3.23e-65	Data not provided
Tcheandjieu	2022	MVP Hispanics	1	CELSR2	CELSR2	rs629301	109818306	T	Data not provided	2.65e-70	Data not provided
Tcheandjieu	2022	MVP Blacks	1	CELSR2	CELSR2	rs629301	109818306	T	Data not provided	2.65e-70	Data not provided
Tcheandjieu	2022	MVP Hispanics	1	CELSR2	CELSR2	rs646776	109818530	T	Data not provided	1.58e-70	Data not provided
Tcheandjieu	2022	MVP Blacks	1	CELSR2	CELSR2	rs646776	109818530	T	Data not provided	1.58e-70	Data not provided
Tcheandjieu	2022	MVP Hispanics	1	CELSR2	CELSR2	rs660240	109817838	T	Data not provided	2.46e-68	Data not provided
Tcheandjieu	2022	White	1	KIAA0040	KIAA0040	rs4650716	175128711	A	Data not provided	1.26e-08	Data not provided
Tcheandjieu	2022	MVP Hispanics	1	MIA3	MIA3	rs17465637	222823529	A	Data not provided	1.69e-37	Data not provided
Tcheandjieu	2022	MVP Hispanics	1	MIA3	MIA3	rs1909196	222786032	T	Data not provided	2.93e-30	Data not provided
Tcheandjieu	2022	MVP Hispanics	1	MIA3	MIA3	rs2291832	222826481	A	Data not provided	1.39e-37	Data not provided
Tcheandjieu	2022	White	1	MIA3	MIA3	rs67180937	222823743	T	Data not provided	2.29e-16	0.2842
Tcheandjieu	2022	White	1	PPAP2B	PLPP3	rs9970807	56965664	C	Data not provided	7.46e-10	0.0929
Tcheandjieu	2022	MVP Hispanics	1	PPAP2B	PLPP3	rs9970807	56965664	T	Data not provided	5.05e-28	Data not provided
Tcheandjieu	2022	White	1	PRDM16	PRDM16	rs2493298	3325912	C	Data not provided	1.85e-08	0.1464
Tcheandjieu	2022	MVP Hispanics	1	PSRC1	PSRC1	rs655246	109832283	A	Data not provided	1.98e-15	Data not provided
Tcheandjieu	2022	MVP Hispanics	1	SORT1	SORT1	rs12740374	109817590	T	Data not provided	6.19e-75	Data not provided
Tcheandjieu	2022	MVP Blacks	1	SORT1	SORT1	rs12740374	109817590	T	Data not provided	6.19e-75	Data not provided
Tcheandjieu	2022	MVP Hispanics	1	SORT1	SORT1	rs602633	109821511	T	Data not provided	3.23e-65	Data not provided
Tcheandjieu	2022	MVP Hispanics	1	SORT1	SORT1	rs629301	109818306	T	Data not provided	2.65e-70	Data not provided
Tcheandjieu	2022	MVP Blacks	1	SORT1	SORT1	rs629301	109818306	T	Data not provided	2.65e-70	Data not provided
Tcheandjieu	2022	MVP Hispanics	1	SORT1	SORT1	rs646776	109818530	T	Data not provided	1.58e-70	Data not provided
Tcheandjieu	2022	MVP Blacks	1	SORT1	SORT1	rs646776	109818530	T	Data not provided	1.58e-70	Data not provided
Tcheandjieu	2022	MVP Hispanics	1	SORT1	SORT1	rs660240	109817838	T	Data not provided	2.46e-68	Data not provided
Tcheandjieu	2022	White	1	SORT1	SORT1	rs7528419	109817192	A	Data not provided	2.9e-34	0.7764
Tcheandjieu	2022	White	2	ABCG5	ABCG5	rs6544713	44073881	T	Data not provided	2.22e-10	0.3181
Tcheandjieu	2022	White	2	ABCG8	ABCG8	rs6544713	44073881	T	Data not provided	2.22e-10	0.3181
Tcheandjieu	2022	MVP Hispanics	2	ABI2	ABI2	rs1376877	204272090	T	Data not provided	8.17e-11	Data not provided
Tcheandjieu	2022	White	2	APOB	APOB	rs515135	21286057	T	Data not provided	4.88e-08	0.1899
Tcheandjieu	2022	White	2	ASAP2	ASAP2	rs2715879	9515551	A	Data not provided	6.11e-09	Data not provided
Tcheandjieu	2022	MVP Hispanics	2	CARF	CARF	rs72932557	203846817	A	Data not provided	8.24e-41	Data not provided
Tcheandjieu	2022	MVP Hispanics	2	CYP20A1	CYP20A1	rs1048013	204154552	T	Data not provided	6.89e-11	Data not provided
Tcheandjieu	2022	MVP Hispanics	2	CYP20A1	CYP20A1	rs72938315	204121063	C	Data not provided	5.4e-31	Data not provided
Tcheandjieu	2022	White	2	GGCX	GGCX	rs7568458	85788175	T	Data not provided	1.85e-17	0.45
Tcheandjieu	2022	White	2	IL1F10	IL1F10	rs6759676	113836348	T	Data not provided	2.16e-08	Data not provided
Tcheandjieu	2022	MVP Hispanics	2	NBEAL1	NBEAL1	rs2351524	203880992	T	Data not provided	2.84e-38	Data not provided
Tcheandjieu	2022	MVP Hispanics	2	NBEAL1	NBEAL1	rs7574314	203964137	T	Data not provided	5e-09	Data not provided
Tcheandjieu	2022	MVP Hispanics	2	RAPH1	RAPH1	rs1376877	204272090	T	Data not provided	8.17e-11	Data not provided
Tcheandjieu	2022	MVP Hispanics	2	TEX41	TEX41	rs17408036	145752599	T	Data not provided	3.37e-09	Data not provided
Tcheandjieu	2022	MVP Hispanics	2	TNS1	TNS1	rs13026442	218677622	A	Data not provided	9.41e-11	Data not provided
Tcheandjieu	2022	White	2	TNS1	TNS1	rs2571445	218683154	A	Data not provided	1.88e-08	0.3864
Tcheandjieu	2022	White	2	VAMP5	VAMP5	rs7568458	85788175	T	Data not provided	1.85e-17	0.45
Tcheandjieu	2022	White	2	VAMP8	VAMP8	rs7568458	85788175	T	Data not provided	1.85e-17	0.45
Tcheandjieu	2022	MVP Hispanics	2	WDR12	WDR12	rs35212307	203765756	T	Data not provided	2.02e-40	Data not provided
Tcheandjieu	2022	White	2	WDR12	WDR12	rs6725887	203745885	T	Data not provided	5.47e-18	0.8791
Tcheandjieu	2022	MVP Hispanics	2	WDR12	WDR12	rs6725887	203745885	T	Data not provided	4.02e-40	Data not provided
Tcheandjieu	2022	MVP Hispanics	2	WDR12	WDR12	rs72932557	203846817	A	Data not provided	8.24e-41	Data not provided
Tcheandjieu	2022	MVP Hispanics	3	ARHGEF26	ARHGEF26	rs12493885	153839866	C	Data not provided	8.82e-12	Data not provided
Tcheandjieu	2022	MVP Hispanics	3	ARHGEF26	ARHGEF26	rs12497267	153839960	T	Data not provided	1.8e-10	Data not provided
Tcheandjieu	2022	MVP Hispanics	3	ARHGEF26	ARHGEF26	rs181547	153949702	T	Data not provided	3.52e-11	Data not provided
Tcheandjieu	2022	White	3	RPL39L	RPL39L	rs73070813	186886595	A	Data not provided	1.78e-08	Data not provided
Tcheandjieu	2022	MVP Hispanics	4	MTND1P22	MTND1P22	rs2880099	156432368	A	Data not provided	1.37e-11	Data not provided
Tcheandjieu	2022	MVP Hispanics	4	PRDM8	PRDM8	rs1458038	81164723	T	Data not provided	5.48e-12	Data not provided
Tcheandjieu	2022	MVP Hispanics	4	PRDM8	PRDM8	rs16998073	81184341	A	Data not provided	2.55e-12	Data not provided
Tcheandjieu	2022	White	5	ARL15	ARL15	rs7719168	53292390	A	Data not provided	3.89e-09	Data not provided
Tcheandjieu	2022	White	5	SLC27A6	SLC27A6	rs79968656	127998177	A	Data not provided	4.98e-08	Data not provided
Tcheandjieu	2022	White	6	GABBR1	GABBR1	rs29266	29575279	A	Data not provided	1.07e-09	Data not provided
Tcheandjieu	2022	MVP Hispanics	6	LPA	LPA	rs10455872	161010118	A	Data not provided	1.86e-211	Data not provided
Tcheandjieu	2022	MVP Blacks	6	LPA	LPA	rs10455872	161010118	A	Data not provided	1.86e-211	Data not provided
Tcheandjieu	2022	White	6	LPA	LPA	rs55730499	161005610	C	Data not provided	6.44e-95	0.0654
Tcheandjieu	2022	White	6	LPAL2	LPAL2	rs55730499	161005610	C	Data not provided	6.44e-95	0.0654
Tcheandjieu	2022	MVP Hispanics	6	PHACTR1	PHACTR1	rs12215208	12850294	T	Data not provided	5.85e-42	Data not provided
Tcheandjieu	2022	White	6	PHACTR1	PHACTR1	rs9349379	12903957	A	Data not provided	1.01e-41	0.6042
Tcheandjieu	2022	MVP Hispanics	6	PHACTR1	PHACTR1	rs9349379	12903957	A	Data not provided	7.91e-101	Data not provided
Tcheandjieu	2022	White	6	PLG	PLG	rs55730499	161005610	C	Data not provided	6.44e-95	0.0654
Tcheandjieu	2022	MVP Hispanics	6	RP3-323P13.2	RP3-323P13.2	rs12203224	134101494	T	Data not provided	1.06e-16	Data not provided
Tcheandjieu	2022	MVP Hispanics	6	SLC22A3	SLC22A3	rs3918291	160828142	T	Data not provided	2.7e-19	Data not provided
Tcheandjieu	2022	White	6	SLC22A3	SLC22A3	rs55730499	161005610	C	Data not provided	6.44e-95	0.0654
Tcheandjieu	2022	White	6	SNP not mapped to gene	SNP not mapped to gene	rs11152953	96894305	T	Data not provided	8.7e-10	Data not provided
Tcheandjieu	2022	White	6	TCF21	TCF21	rs12202017	134173151	A	Data not provided	1.7e-11	0.7061
Tcheandjieu	2022	White	6	UFL1	UFL1	rs11152953	96894305	T	Data not provided	8.7e-10	Data not provided
Tcheandjieu	2022	MVP Hispanics	6	VEGFA	VEGFA	rs6905288	43758873	A	Data not provided	1.4e-12	Data not provided
Tcheandjieu	2022	White	7	CNPY4	CNPY4	rs35146811	99720994	A	Data not provided	1.58e-08	Data not provided
Tcheandjieu	2022	White	7	ETV1	ETV1	rs2073533	14029739	T	Data not provided	3.63e-08	Data not provided
Tcheandjieu	2022	White	7	HDAC9	HDAC9	rs2107595	19049388	G	Data not provided	1.68e-10	0.1722
Tcheandjieu	2022	White	7	ZC3HC1	ZC3HC1	rs11556924	129663496	C	Data not provided	4.76e-14	0.3853
Tcheandjieu	2022	MVP Hispanics	8	LPL	LPL	rs10096633	19830921	T	Data not provided	8.07e-15	Data not provided
Tcheandjieu	2022	MVP Hispanics	8	LPL	LPL	rs10105606	19827848	A	Data not provided	1.65e-09	Data not provided
Tcheandjieu	2022	MVP Blacks	8	LPL	LPL	rs10105606	19827848		Data not provided	1.65e-09	Data not provided
Tcheandjieu	2022	MVP Hispanics	8	LPL	LPL	rs10503669	19847690	A	Data not provided	5.04e-14	Data not provided
Tcheandjieu	2022	MVP Hispanics	8	LPL	LPL	rs13702	19824492	T	Data not provided	1.35e-16	Data not provided
Tcheandjieu	2022	MVP Blacks	8	LPL	LPL	rs13702	19824492	T	Data not provided	1.35e-16	Data not provided
Tcheandjieu	2022	MVP Hispanics	8	LPL	LPL	rs15285	19824667	T	Data not provided	1.35e-16	Data not provided
Tcheandjieu	2022	MVP Blacks	8	LPL	LPL	rs15285	19824667	T	Data not provided	1.35e-16	Data not provided
Tcheandjieu	2022	MVP Hispanics	8	LPL	LPL	rs2083637	19865175	A	Data not provided	5.35e-17	Data not provided
Tcheandjieu	2022	MVP Hispanics	8	LPL	LPL	rs2197089	19826373	A	Data not provided	1.7e-08	Data not provided
Tcheandjieu	2022	MVP Hispanics	8	LPL	LPL	rs295	19816238	A	Data not provided	3.16e-14	Data not provided
Tcheandjieu	2022	MVP Blacks	8	LPL	LPL	rs295	19816238	A	Data not provided	3.16e-14	Data not provided
Tcheandjieu	2022	MVP Hispanics	8	LPL	LPL	rs301	19816934	T	Data not provided	5.44e-12	Data not provided
Tcheandjieu	2022	MVP Hispanics	8	LPL	LPL	rs320	19819077	T	Data not provided	1.76e-14	Data not provided
Tcheandjieu	2022	MVP Hispanics	8	LPL	LPL	rs326	19819439	A	Data not provided	1.05e-14	Data not provided
Tcheandjieu	2022	MVP Blacks	8	LPL	LPL	rs326	19819439	A	Data not provided	1.05e-14	Data not provided
Tcheandjieu	2022	White	8	RNA5SP258	RNA5SP258	rs6557894	26086913	T	Data not provided	1.12e-08	Data not provided
Tcheandjieu	2022	MVP Hispanics	8	RP11-136O12.2	RP11-136012.2	rs2954026	126484526	T	Data not provided	8.97e-22	Data not provided
Tcheandjieu	2022	MVP Hispanics	8	RP11-136O12.2	RP11-136012.2	rs2954033	126493746	A	Data not provided	3.8e-22	Data not provided
Tcheandjieu	2022	MVP Hispanics	8	RP11-136O12.2	RP11-136012.2	rs2954038	126507389	A	Data not provided	4.5e-22	Data not provided
Tcheandjieu	2022	White	8	TRIB1	TRIB1	rs2954029	126490972	A	Data not provided	8.94e-11	0.5374
Tcheandjieu	2022	White	9	ABO	ABO	rs2519093	136141870	C	Data not provided	8.62e-10	0.1933
Tcheandjieu	2022	MVP Hispanics	9	ABO	ABO	rs495828	136154867	T	Data not provided	5.01e-25	Data not provided
Tcheandjieu	2022	MVP Hispanics	9	ABO	ABO	rs635634	136155000	T	Data not provided	5.19e-24	Data not provided
Tcheandjieu	2022	MVP Blacks	9	ABO	ABO	rs635634	136155000	T	Data not provided	5.19e-24	Data not provided
Tcheandjieu	2022	MVP Hispanics	9	CDKN2B	CDKN2B	rs1063192	22003367	A	Data not provided	2.55e-106	Data not provided
Tcheandjieu	2022	MVP Hispanics	9	CDKN2B	CDKN2B	rs10757274	22096055	A	Data not provided	2.19e-273	Data not provided
Tcheandjieu	2022	MVP Hispanics	9	CDKN2B	CDKN2B	rs10757278	22124477	A	Data not provided	1.17e-261	Data not provided
Tcheandjieu	2022	MVP Hispanics	9	CDKN2B	CDKN2B	rs10811645	22049656	A	Data not provided	3.73e-92	Data not provided
Tcheandjieu	2022	MVP Hispanics	9	CDKN2B	CDKN2B	rs10965215	22029445	A	Data not provided	1.42e-96	Data not provided
Tcheandjieu	2022	MVP Hispanics	9	CDKN2B	CDKN2B	rs10965219	22053687	A	Data not provided	1.03e-96	Data not provided
Tcheandjieu	2022	MVP Hispanics	9	CDKN2B	CDKN2B	rs1333040	22083404	T	Data not provided	2.3e-135	Data not provided
Tcheandjieu	2022	MVP Hispanics	9	CDKN2B	CDKN2B	rs1333048	22125347	A	Data not provided	2.66e-264	Data not provided
Tcheandjieu	2022	MVP Hispanics	9	CDKN2B	CDKN2B	rs1333049	22125503	C	Data not provided	1.62e-260	Data not provided
Tcheandjieu	2022	MVP Hispanics	9	CDKN2B	CDKN2B	rs1412829	22043926	A	Data not provided	1.84e-110	Data not provided
Tcheandjieu	2022	MVP Hispanics	9	CDKN2B	CDKN2B	rs2157719	22033366	T	Data not provided	3.62e-111	Data not provided
Tcheandjieu	2022	MVP Hispanics	9	CDKN2B	CDKN2B	rs2383207	22115959	A	Data not provided	7.13e-209	Data not provided
Tcheandjieu	2022	MVP Hispanics	9	CDKN2B	CDKN2B	rs3217992	22003223	T	Data not provided	1.26e-132	Data not provided
Tcheandjieu	2022	MVP Hispanics	9	CDKN2B	CDKN2B	rs4977574	22098574	A	Data not provided	8.14e-278	Data not provided
Tcheandjieu	2022	MVP Hispanics	9	CDKN2B	CDKN2B	rs4977756	22068652	A	Data not provided	1.34e-111	Data not provided
Tcheandjieu	2022	MVP Hispanics	9	CDKN2B	CDKN2B	rs564398	22029547	T	Data not provided	4.41e-110	Data not provided
Tcheandjieu	2022	MVP Hispanics	9	CDKN2B	CDKN2B	rs62556547	22019156	T	Data not provided	1.29e-42	Data not provided
Tcheandjieu	2022	MVP Hispanics	9	CDKN2B	CDKN2B	rs7865618	22031005	A	Data not provided	6.54e-111	Data not provided
Tcheandjieu	2022	MVP Hispanics	9	CDKN2B-AS1	CDKN2B-AS1	rs1063192	22003367	A	Data not provided	2.55e-106	Data not provided
Tcheandjieu	2022	MVP Hispanics	9	CDKN2B-AS1	CDKN2B-AS1	rs10757274	22096055	A	Data not provided	2.19e-273	Data not provided
Tcheandjieu	2022	MVP Hispanics	9	CDKN2B-AS1	CDKN2B-AS1	rs10757278	22124477	A	Data not provided	1.17e-261	Data not provided
Tcheandjieu	2022	MVP Hispanics	9	CDKN2B-AS1	CDKN2B-AS1	rs10811645	22049656	A	Data not provided	3.73e-92	Data not provided
Tcheandjieu	2022	MVP Hispanics	9	CDKN2B-AS1	CDKN2B-AS1	rs10965215	22029445	A	Data not provided	1.42e-96	Data not provided
Tcheandjieu	2022	MVP Hispanics	9	CDKN2B-AS1	CDKN2B-AS1	rs10965219	22053687	A	Data not provided	1.03e-96	Data not provided
Tcheandjieu	2022	MVP Hispanics	9	CDKN2B-AS1	CDKN2B-AS1	rs1333040	22083404	T	Data not provided	2.3e-135	Data not provided
Tcheandjieu	2022	MVP Hispanics	9	CDKN2B-AS1	CDKN2B-AS1	rs1333048	22125347	A	Data not provided	2.66e-264	Data not provided
Tcheandjieu	2022	MVP Blacks	9	CDKN2B-AS1	CDKN2B-AS1	rs1333048	22125347	A	Data not provided	2.66e-264	Data not provided
Tcheandjieu	2022	MVP Hispanics	9	CDKN2B-AS1	CDKN2B-AS1	rs1333049	22125503	C	Data not provided	1.62e-260	Data not provided
Tcheandjieu	2022	MVP Blacks	9	CDKN2B-AS1	CDKN2B-AS1	rs1333049	22125503	C	Data not provided	1.62e-260	Data not provided
Tcheandjieu	2022	MVP Hispanics	9	CDKN2B-AS1	CDKN2B-AS1	rs1412829	22043926	A	Data not provided	1.84e-110	Data not provided
Tcheandjieu	2022	MVP Hispanics	9	CDKN2B-AS1	CDKN2B-AS1	rs2157719	22033366	T	Data not provided	3.62e-111	Data not provided
Tcheandjieu	2022	MVP Blacks	9	CDKN2B-AS1	CDKN2B-AS1	rs2157719	22033366	T	Data not provided	3.62e-111	Data not provided
Tcheandjieu	2022	MVP Hispanics	9	CDKN2B-AS1	CDKN2B-AS1	rs2383207	22115959	A	Data not provided	7.13e-209	Data not provided
Tcheandjieu	2022	MVP Blacks	9	CDKN2B-AS1	CDKN2B-AS1	rs2383207	22115959	A	Data not provided	7.13e-209	Data not provided
Tcheandjieu	2022	MVP Hispanics	9	CDKN2B-AS1	CDKN2B-AS1	rs3217992	22003223	T	Data not provided	1.26e-132	Data not provided
Tcheandjieu	2022	MVP Hispanics	9	CDKN2B-AS1	CDKN2B-AS1	rs4977574	22098574	A	Data not provided	8.14e-278	Data not provided
Tcheandjieu	2022	MVP Hispanics	9	CDKN2B-AS1	CDKN2B-AS1	rs4977756	22068652	A	Data not provided	1.34e-111	Data not provided
Tcheandjieu	2022	MVP Hispanics	9	CDKN2B-AS1	CDKN2B-AS1	rs564398	22029547	T	Data not provided	4.41e-110	Data not provided
Tcheandjieu	2022	MVP Hispanics	9	CDKN2B-AS1	CDKN2B-AS1	rs62556547	22019156	T	Data not provided	1.29e-42	Data not provided
Tcheandjieu	2022	MVP Hispanics	9	CDKN2B-AS1	CDKN2B-AS1	rs7865618	22031005	A	Data not provided	6.54e-111	Data not provided
Tcheandjieu	2022	MVP Blacks	9	CDKN2B-AS1	CDKN2B-AS1	rs7865618	22031005	A	Data not provided	6.54e-111	Data not provided
Tcheandjieu	2022	White	9	ENSG00000226197	ENSG00000226197	rs504564	13711560	A	Data not provided	2.2e-08	Data not provided
Tcheandjieu	2022	White	9	SNP not mapped to gene	SNP not mapped to gene	rs2891168	22098619	A	Data not provided	1.91e-107	0.5156
Tcheandjieu	2022	MVP Hispanics	10	AL512640.1	AL512640.1	rs1509929	44682829	A	Data not provided	8.27e-30	Data not provided
Tcheandjieu	2022	MVP Hispanics	10	AL512640.1	AL512640.1	rs2047009	44539913	T	Data not provided	3.53e-24	Data not provided
Tcheandjieu	2022	MVP Hispanics	10	AL512640.1	AL512640.1	rs2154401	44655275	T	Data not provided	2.15e-18	Data not provided
Tcheandjieu	2022	MVP Blacks	10	AL512640.1	AL512640.1	rs501120	44753867	T	Data not provided	7.67e-26	Data not provided
Tcheandjieu	2022	White	10	CRTAC1	CRTAC1	rs1867073	99793012	A	Data not provided	1.38e-09	Data not provided
Tcheandjieu	2022	White	10	CXCL12	CXCL12	rs1870634	44480811	T	Data not provided	2.14e-18	0.3373
Tcheandjieu	2022	MVP Hispanics	10	CYP17A1	CYP17A1	rs1004467	104594507	A	Data not provided	2.99e-13	Data not provided
Tcheandjieu	2022	MVP Hispanics	10	CYP17A1	CYP17A1	rs11191447	104652323	T	Data not provided	7.85e-14	Data not provided
Tcheandjieu	2022	MVP Hispanics	10	CYP17A1	CYP17A1	rs11191454	104660004	A	Data not provided	1.95e-14	Data not provided
Tcheandjieu	2022	MVP Hispanics	10	CYP17A1	CYP17A1	rs11191548	104846178	T	Data not provided	8.07e-14	Data not provided
Tcheandjieu	2022	MVP Hispanics	10	CYP17A1	CYP17A1	rs11191580	104906211	T	Data not provided	5.19e-14	Data not provided
Tcheandjieu	2022	MVP Hispanics	10	CYP17A1	CYP17A1	rs11191582	104913653	A	Data not provided	2.92e-14	Data not provided
Tcheandjieu	2022	MVP Hispanics	10	CYP17A1	CYP17A1	rs12413409	104719096	A	Data not provided	2.43e-14	Data not provided
Tcheandjieu	2022	MVP Hispanics	10	CYP17A1	CYP17A1	rs17115100	104591393	T	Data not provided	1.81e-13	Data not provided
Tcheandjieu	2022	MVP Hispanics	10	HTRA1	HTRA1	rs17103659	124274603	T	Data not provided	2.13e-09	Data not provided
Tcheandjieu	2022	MVP Hispanics	10	KIAA1462	JCAD	rs2505083	30335122	T	Data not provided	1.03e-19	Data not provided
Tcheandjieu	2022	MVP Hispanics	10	KIAA1462	JCAD	rs3739998	30316072	C	Data not provided	2e-17	Data not provided
Tcheandjieu	2022	MVP Hispanics	10	LINC00841	LINC00841	rs12359058	44471343	T	Data not provided	3.78e-18	Data not provided
Tcheandjieu	2022	MVP Hispanics	10	LINC00841	LINC00841	rs4948800	44471284	T	Data not provided	2.12e-18	Data not provided
Tcheandjieu	2022	MVP Hispanics	10	LINC00841	LINC00841	rs7923335	44501501	A	Data not provided	7.37e-23	Data not provided
Tcheandjieu	2022	MVP Hispanics	10	RP11-20J15.2	LINC03089	rs1746048	44775824	T	Data not provided	6e-26	Data not provided
Tcheandjieu	2022	White	10	LIPA	LIPA	rs1412444	91002927	C	Data not provided	1.1e-13	0.3367
Tcheandjieu	2022	MVP Hispanics	10	NT5C2	NT5C2	rs1004467	104594507	A	Data not provided	2.99e-13	Data not provided
Tcheandjieu	2022	MVP Hispanics	10	NT5C2	NT5C2	rs11191447	104652323	T	Data not provided	7.85e-14	Data not provided
Tcheandjieu	2022	MVP Hispanics	10	NT5C2	NT5C2	rs11191454	104660004	A	Data not provided	1.95e-14	Data not provided
Tcheandjieu	2022	MVP Hispanics	10	NT5C2	NT5C2	rs11191548	104846178	T	Data not provided	8.07e-14	Data not provided
Tcheandjieu	2022	MVP Hispanics	10	NT5C2	NT5C2	rs11191580	104906211	T	Data not provided	5.19e-14	Data not provided
Tcheandjieu	2022	MVP Hispanics	10	NT5C2	NT5C2	rs11191582	104913653	A	Data not provided	2.92e-14	Data not provided
Tcheandjieu	2022	MVP Hispanics	10	NT5C2	NT5C2	rs12413409	104719096	A	Data not provided	2.43e-14	Data not provided
Tcheandjieu	2022	MVP Hispanics	10	NT5C2	NT5C2	rs17115100	104591393	T	Data not provided	1.81e-13	Data not provided
Tcheandjieu	2022	White	10	PLCE1	PLCE1	rs1223583	95756500	A	Data not provided	3.66e-08	Data not provided
Tcheandjieu	2022	White	11	APOA1	APOA1	rs964184	116648917	G	Data not provided	3.68e-14	0.8621
Tcheandjieu	2022	MVP Hispanics	11	APOA5	APOA5	rs2266788	116660686	A	Data not provided	3.95e-11	Data not provided
Tcheandjieu	2022	White	11	APOA5	APOA5	rs964184	116648917	G	Data not provided	3.68e-14	0.8621
Tcheandjieu	2022	White	11	ENSG00000255353	ASS1P13	rs7117780	107086123	A	Data not provided	7.09e-10	Data not provided
Tcheandjieu	2022	MVP Hispanics	11	BUD13	BUD13	rs10790162	116639104	A	Data not provided	2.68e-10	Data not provided
Tcheandjieu	2022	MVP Hispanics	11	BUD13	BUD13	rs1558861	116607437	T	Data not provided	2.85e-09	Data not provided
Tcheandjieu	2022	MVP Hispanics	11	BUD13	BUD13	rs9326246	116611733	C	Data not provided	1.9e-09	Data not provided
Tcheandjieu	2022	White	11	ENSG00000254935	ENSG00000254935	rs57812455	122524967	A	Data not provided	3.71e-08	Data not provided
Tcheandjieu	2022	White	11	PDGFD	PDGFD	rs2128739	103673277	A	Data not provided	1.04e-09	0.2859
Tcheandjieu	2022	White	11	ST3GAL4	ST3GAL4	rs11220480	126277570	A	Data not provided	3.53e-08	Data not provided
Tcheandjieu	2022	MVP Hispanics	11	ZNF259	ZNF259	rs2075290	116653296	T	Data not provided	8.83e-11	Data not provided
Tcheandjieu	2022	MVP Hispanics	11	ZNF259	ZNF259	rs6589566	116652423	A	Data not provided	4.56e-10	Data not provided
Tcheandjieu	2022	White	11	ZNF259	ZNF259	rs964184	116648917	G	Data not provided	3.68e-14	0.8621
Tcheandjieu	2022	MVP Hispanics	11	ZNF259	ZNF259	rs964184	116648917	C	Data not provided	5.5e-23	Data not provided
Tcheandjieu	2022	White	12	ATP2B1	ATP2B1	rs2681472	90008959	A	Data not provided	7.83e-12	0.8326
Tcheandjieu	2022	White	12	ENSG00000257985	ENSG00000257985	rs1859440	48427329	T	Data not provided	1.07e-09	Data not provided
Tcheandjieu	2022	MVP Blacks	12	SCARB1	SCARB1	rs10846744	125312425	C	Data not provided	5.97e-22	Data not provided
Tcheandjieu	2022	White	12	SCARB1	SCARB1	rs11057830	125307053	G	Data not provided	1.26e-12	0.145
Tcheandjieu	2022	White	13	COL4A1	COL4A1	rs11838776	111040681	G	Data not provided	1.31e-09	0.2761
Tcheandjieu	2022	MVP Blacks	13	COL4A1	COL4A1	rs9515203	111049623	T	Data not provided	1.23e-36	Data not provided
Tcheandjieu	2022	MVP Blacks	13	COL4A1	COL4A1	rs9521632	110832918	T	Data not provided	9.37e-20	Data not provided
Tcheandjieu	2022	White	13	COL4A2	COL4A2	rs11838776	111040681	G	Data not provided	1.31e-09	0.2761
Tcheandjieu	2022	MVP Blacks	13	COL4A2	COL4A2	rs9515203	111049623	T	Data not provided	1.23e-36	Data not provided
Tcheandjieu	2022	MVP Blacks	13	COL4A2	COL4A2	rs9521632	110832918	T	Data not provided	9.37e-20	Data not provided
Tcheandjieu	2022	White	14	SERPINA1	SERPINA1	rs112635299	94838142	G	Data not provided	2.61e-09	0.0189
Tcheandjieu	2022	White	14	SERPINA2P	SERPINA2	rs112635299	94838142	G	Data not provided	2.61e-09	0.0189
Tcheandjieu	2022	MVP Hispanics	15	ADAMTS7	ADAMTS7	rs1994016	79080234	T	Data not provided	3.42e-28	Data not provided
Tcheandjieu	2022	MVP Hispanics	15	ADAMTS7	ADAMTS7	rs2127898	79083120	A	Data not provided	6.17e-20	Data not provided
Tcheandjieu	2022	MVP Hispanics	15	ADAMTS7	ADAMTS7	rs2929155	79058013	T	Data not provided	2.87e-19	Data not provided
Tcheandjieu	2022	MVP Hispanics	15	ADAMTS7	ADAMTS7	rs3825807	79089111	A	Data not provided	4.29e-29	Data not provided
Tcheandjieu	2022	White	15	ADAMTS7	ADAMTS7	rs4468572	79124475	T	Data not provided	6.42e-15	0.4356
Tcheandjieu	2022	MVP Hispanics	15	ADAMTS7	ADAMTS7	rs4887102	79067495	A	Data not provided	2.07e-29	Data not provided
Tcheandjieu	2022	MVP Hispanics	15	ADAMTS7	ADAMTS7	rs8043119	79061002	A	Data not provided	1.11e-28	Data not provided
Tcheandjieu	2022	White	15	AKAP13	AKAP13	rs7177107	86123364	A	Data not provided	6.28e-09	Data not provided
Tcheandjieu	2022	MVP Hispanics	15	CHRNB4	CHRNB4	rs11638490	79007950	T	Data not provided	2.11e-21	Data not provided
Tcheandjieu	2022	MVP Hispanics	15	CHRNB4	CHRNB4	rs1814880	79021140	T	Data not provided	1.18e-27	Data not provided
Tcheandjieu	2022	MVP Hispanics	15	CHRNB4	CHRNB4	rs1996371	78956806	T	Data not provided	1.24e-17	Data not provided
Tcheandjieu	2022	MVP Hispanics	15	CHRNB4	CHRNB4	rs7176070	79033489	T	Data not provided	7.45e-29	Data not provided
Tcheandjieu	2022	White	15	FES	FES	rs17514846	91416550	C	Data not provided	4.42e-08	0.4583
Tcheandjieu	2022	MVP Blacks	15	FES	FES	rs4932374	91431255	A	Data not provided	2.99e-28	Data not provided
Tcheandjieu	2022	White	15	FURIN	FURIN	rs17514846	91416550	C	Data not provided	4.42e-08	0.4583
Tcheandjieu	2022	White	15	INO80	INO80	rs3959554	41443924	A	Data not provided	6.92e-09	Data not provided
Tcheandjieu	2022	MVP Hispanics	15	MORF4L1	MORF4L1	rs4380028	79111093	T	Data not provided	5.41e-29	Data not provided
Tcheandjieu	2022	MVP Hispanics	15	MORF4L1	MORF4L1	rs7173743	79141784	T	Data not provided	1.81e-35	Data not provided
Tcheandjieu	2022	MVP Hispanics	15	MORF4L1	MORF4L1	rs7174727	79151286	A	Data not provided	1.19e-16	Data not provided
Tcheandjieu	2022	MVP Hispanics	15	MORF4L1	MORF4L1	rs8034658	79165441	T	Data not provided	3.22e-11	Data not provided
Tcheandjieu	2022	MVP Hispanics	15	MORF4L1	MORF4L1	rs8035039	79129823	A	Data not provided	2.81e-28	Data not provided
Tcheandjieu	2022	MVP Hispanics	15	RP11-160C18.2	RP11-160C18.2	rs11638490	79007950	T	Data not provided	2.11e-21	Data not provided
Tcheandjieu	2022	MVP Hispanics	15	RP11-160C18.2	RP11-160C18.2	rs1814880	79021140	T	Data not provided	1.18e-27	Data not provided
Tcheandjieu	2022	MVP Hispanics	15	RP11-160C18.2	RP11-160C18.2	rs1996371	78956806	T	Data not provided	1.24e-17	Data not provided
Tcheandjieu	2022	MVP Hispanics	15	RP11-160C18.2	RP11-160C18.2	rs7176070	79033489	T	Data not provided	7.45e-29	Data not provided
Tcheandjieu	2022	MVP Hispanics	15	SMAD3	SMAD3	rs17293632	67442596	T	Data not provided	4.48e-25	Data not provided
Tcheandjieu	2022	White	15	SMAD3	SMAD3	rs56062135	67455630	C	Data not provided	1.98e-12	0.2376
Tcheandjieu	2022	White	16	CDH13	CDH13	rs7500448	83045790	A	Data not provided	1.33e-11	0.7461
Tcheandjieu	2022	White	16	CFDP1	CFDP1	rs3851738	75387533	G	Data not provided	1.74e-10	0.5817
Tcheandjieu	2022	MVP Blacks	16	FTO	FTO	rs1421085	53800954	T	Data not provided	7.4e-11	Data not provided
Tcheandjieu	2022	White	16	FTO	FTO	rs9930506	53830465	A	Data not provided	4.3e-11	Data not provided
Tcheandjieu	2022	MVP Blacks	16	FTO	FTO	rs9930506	53830465	A	Data not provided	4.3e-11	Data not provided
Tcheandjieu	2022	MVP Blacks	16	FTO	FTO	rs9941349	53825488	T	Data not provided	1.63e-10	Data not provided
Tcheandjieu	2022	White	16	WWP2	WWP2	rs9302604	69576894	A	Data not provided	1.14e-11	Data not provided
Tcheandjieu	2022	MVP Hispanics	17	ATPAF2	ATPAF2	rs4584886	17896205	T	Data not provided	6.56e-10	Data not provided
Tcheandjieu	2022	White	17	CDK12	CDK12	rs1077715	37683548	A	Data not provided	4.09e-08	Data not provided
Tcheandjieu	2022	MVP Hispanics	17	CRHR1	CRHR1	rs17688032	43763202	A	Data not provided	1.91e-09	Data not provided
Tcheandjieu	2022	MVP Hispanics	17	CRHR1	CRHR1	rs393152	43719143	A	Data not provided	7.2e-09	Data not provided
Tcheandjieu	2022	MVP Hispanics	17	CRHR1	CRHR1	rs594591	43707620	T	Data not provided	1.09e-09	Data not provided
Tcheandjieu	2022	MVP Hispanics	17	CRHR1	CRHR1	rs62056931	43789698	A	Data not provided	1.45e-09	Data not provided
Tcheandjieu	2022	MVP Hispanics	17	CRHR1	CRHR1	rs76171147	43823229	T	Data not provided	1.21e-09	Data not provided
Tcheandjieu	2022	MVP Hispanics	17	DND1P1	DND1P1	rs1706731	43670696	C	Data not provided	9.47e-10	Data not provided
Tcheandjieu	2022	MVP Hispanics	17	DND1P1	DND1P1	rs1724390	43663247	A	Data not provided	2.89e-09	Data not provided
Tcheandjieu	2022	MVP Hispanics	17	DND1P1	DND1P1	rs5026246	43572896	T	Data not provided	1.17e-09	Data not provided
Tcheandjieu	2022	MVP Hispanics	17	LRRC48	DRC3	rs4299203	17878159	T	Data not provided	1.42e-09	Data not provided
Tcheandjieu	2022	MVP Hispanics	17	LRRC48	DRC3	rs4584886	17896205	T	Data not provided	6.56e-10	Data not provided
Tcheandjieu	2022	MVP Hispanics	17	GID4	GID4	rs2955359	17946730	T	Data not provided	9.25e-10	Data not provided
Tcheandjieu	2022	MVP Hispanics	17	GID4	GID4	rs8082590	17958402	A	Data not provided	6.08e-10	Data not provided
Tcheandjieu	2022	MVP Hispanics	17	KANSL1	KANSL1	rs1881193	44248769	T	Data not provided	9.22e-10	Data not provided
Tcheandjieu	2022	MVP Hispanics	17	KANSL1	KANSL1	rs1881194	44248814	A	Data not provided	6.78e-10	Data not provided
Tcheandjieu	2022	MVP Hispanics	17	KANSL1	KANSL1	rs2532235	44272000	A	Data not provided	8.2e-10	Data not provided
Tcheandjieu	2022	MVP Hispanics	17	KANSL1	KANSL1	rs2696671	44316888	A	Data not provided	1.01e-09	Data not provided
Tcheandjieu	2022	MVP Hispanics	17	KANSL1	KANSL1	rs34579536	44108906	A	Data not provided	4.98e-10	Data not provided
Tcheandjieu	2022	MVP Hispanics	17	MAPT-AS1	MAPT-AS1	rs10445337	44067400	T	Data not provided	4.6e-10	Data not provided
Tcheandjieu	2022	MVP Hispanics	17	MAPT-AS1	MAPT-AS1	rs12185233	43923654	C	Data not provided	1.21e-09	Data not provided
Tcheandjieu	2022	MVP Hispanics	17	MAPT-AS1	MAPT-AS1	rs12185235	43923703	T	Data not provided	6.39e-10	Data not provided
Tcheandjieu	2022	MVP Hispanics	17	MAPT-AS1	MAPT-AS1	rs12185268	43923683	A	Data not provided	4.12e-10	Data not provided
Tcheandjieu	2022	MVP Hispanics	17	MAPT-AS1	MAPT-AS1	rs12373123	43924073	T	Data not provided	4.08e-10	Data not provided
Tcheandjieu	2022	MVP Hispanics	17	MAPT-AS1	MAPT-AS1	rs12946693	44084008	T	Data not provided	4.39e-08	Data not provided
Tcheandjieu	2022	MVP Hispanics	17	MAPT-AS1	MAPT-AS1	rs17651549	44061278	T	Data not provided	8.62e-10	Data not provided
Tcheandjieu	2022	MVP Hispanics	17	MAPT-AS1	MAPT-AS1	rs1864325	43977827	T	Data not provided	1.92e-09	Data not provided
Tcheandjieu	2022	MVP Hispanics	17	MAPT-AS1	MAPT-AS1	rs35163442	44023842	A	Data not provided	6.47e-09	Data not provided
Tcheandjieu	2022	MVP Hispanics	17	MAPT-AS1	MAPT-AS1	rs62054815	43923266	A	Data not provided	6.71e-10	Data not provided
Tcheandjieu	2022	MVP Hispanics	17	MAPT-AS1	MAPT-AS1	rs62063786	44061023	A	Data not provided	4.79e-10	Data not provided
Tcheandjieu	2022	MVP Hispanics	17	MAPT-AS1	MAPT-AS1	rs62063857	44076665	A	Data not provided	5.36e-10	Data not provided
Tcheandjieu	2022	MVP Hispanics	17	MAPT-AS1	MAPT-AS1	rs62621252	43922942	T	Data not provided	5.07e-10	Data not provided
Tcheandjieu	2022	MVP Hispanics	17	MAPT-AS1	MAPT-AS1	rs63750417	44060775	T	Data not provided	4.84e-10	Data not provided
Tcheandjieu	2022	MVP Hispanics	17	MAPT-AS1	MAPT-AS1	rs8070723	44081064	A	Data not provided	1.51e-09	Data not provided
Tcheandjieu	2022	MVP Hispanics	17	MYO15A	MYO15A	rs2955365	18023897	A	Data not provided	2.46e-09	Data not provided
Tcheandjieu	2022	White	17	PECAM1	PECAM1	rs1867624	62387091	C	Data not provided	3.85e-10	0.6098
Tcheandjieu	2022	MVP Hispanics	17	SPPL2C	SPPL2C	rs10445337	44067400	T	Data not provided	4.6e-10	Data not provided
Tcheandjieu	2022	MVP Hispanics	17	SPPL2C	SPPL2C	rs12185233	43923654	C	Data not provided	1.21e-09	Data not provided
Tcheandjieu	2022	MVP Hispanics	17	SPPL2C	SPPL2C	rs12185235	43923703	T	Data not provided	6.39e-10	Data not provided
Tcheandjieu	2022	MVP Hispanics	17	SPPL2C	SPPL2C	rs12185268	43923683	A	Data not provided	4.12e-10	Data not provided
Tcheandjieu	2022	MVP Hispanics	17	SPPL2C	SPPL2C	rs12373123	43924073	T	Data not provided	4.08e-10	Data not provided
Tcheandjieu	2022	MVP Hispanics	17	SPPL2C	SPPL2C	rs12946693	44084008	T	Data not provided	4.39e-08	Data not provided
Tcheandjieu	2022	MVP Hispanics	17	SPPL2C	SPPL2C	rs17651549	44061278	T	Data not provided	8.62e-10	Data not provided
Tcheandjieu	2022	MVP Hispanics	17	SPPL2C	SPPL2C	rs1864325	43977827	T	Data not provided	1.92e-09	Data not provided
Tcheandjieu	2022	MVP Hispanics	17	SPPL2C	SPPL2C	rs35163442	44023842	A	Data not provided	6.47e-09	Data not provided
Tcheandjieu	2022	MVP Hispanics	17	SPPL2C	SPPL2C	rs62054815	43923266	A	Data not provided	6.71e-10	Data not provided
Tcheandjieu	2022	MVP Hispanics	17	SPPL2C	SPPL2C	rs62063786	44061023	A	Data not provided	4.79e-10	Data not provided
Tcheandjieu	2022	MVP Hispanics	17	SPPL2C	SPPL2C	rs62063857	44076665	A	Data not provided	5.36e-10	Data not provided
Tcheandjieu	2022	MVP Hispanics	17	SPPL2C	SPPL2C	rs62621252	43922942	T	Data not provided	5.07e-10	Data not provided
Tcheandjieu	2022	MVP Hispanics	17	SPPL2C	SPPL2C	rs63750417	44060775	T	Data not provided	4.84e-10	Data not provided
Tcheandjieu	2022	MVP Hispanics	17	SPPL2C	SPPL2C	rs8070723	44081064	A	Data not provided	1.51e-09	Data not provided
Tcheandjieu	2022	MVP Hispanics	17	SREBF1	SREBF1	rs4924821	17735952	T	Data not provided	2e-09	Data not provided
Tcheandjieu	2022	MVP Hispanics	17	TOM1L2	TOM1L2	rs11078405	17824978	T	Data not provided	1.47e-10	Data not provided
Tcheandjieu	2022	MVP Hispanics	17	TOM1L2	TOM1L2	rs4925123	17784374	T	Data not provided	1.74e-10	Data not provided
Tcheandjieu	2022	MVP Hispanics	17	TOM1L2	TOM1L2	rs8065563	17782404	A	Data not provided	1.79e-10	Data not provided
Tcheandjieu	2022	White	18	NPC1	NPC1	rs1623003	21165163	T	Data not provided	1.55e-08	Data not provided
Tcheandjieu	2022	White	19	ANGPTL4	ANGPTL4	rs116843064	8429323	G	Data not provided	2.05e-09	0.0207
Tcheandjieu	2022	MVP Blacks	19	APOE	APOE	rs445925	45415640	A	Data not provided	3.67e-21	Data not provided
Tcheandjieu	2022	MVP Blacks	19	APOE	APOE	rs7412	45412079	T	Data not provided	6.32e-38	Data not provided
Tcheandjieu	2022	MVP Hispanics	19	B9D1	B9D1	rs1800470	41858921	A	Data not provided	2.56e-09	Data not provided
Tcheandjieu	2022	MVP Hispanics	19	B9D2	B9D2	rs11083616	41865643	A	Data not provided	6.48e-09	Data not provided
Tcheandjieu	2022	White	19	ENSG00000267453	CLEC4OP	rs77420750	15979744	A	Data not provided	6.76e-09	Data not provided
Tcheandjieu	2022	White	19	HNRNPUL1	HNRNPUL1	rs15052	41813375	T	Data not provided	1.51e-09	0.843
Tcheandjieu	2022	MVP Blacks	19	LDLR	LDLR	rs2228671	11210912	T	Data not provided	3.66e-29	Data not provided
Tcheandjieu	2022	White	19	LDLR	LDLR	rs56289821	11188247	G	Data not provided	3.92e-20	0.1199
Tcheandjieu	2022	MVP Hispanics	19	LDLR	LDLR	rs6413504	11241915	A	Data not provided	1.82e-08	Data not provided
Tcheandjieu	2022	MVP Blacks	19	LDLR	LDLR	rs6511720	11202306	T	Data not provided	1.26e-43	Data not provided
Tcheandjieu	2022	MVP Hispanics	19	LDLR	LDLR	rs688	11227602	T	Data not provided	1.03e-09	Data not provided
Tcheandjieu	2022	White	19	MYO9B	MYO9B	rs7246865	17219105	A	Data not provided	3.99e-08	Data not provided
Tcheandjieu	2022	MVP Blacks	19	PPAP2C	PLPP2	rs150651184	282148	C	Data not provided	3.15e-12	Data not provided
Tcheandjieu	2022	MVP Blacks	19	SMARCA4	SMARCA4	rs112898275	11188850	T	Data not provided	6.26e-44	Data not provided
Tcheandjieu	2022	MVP Hispanics	19	SMARCA4	SMARCA4	rs11668477	11195030	A	Data not provided	3.46e-24	Data not provided
Tcheandjieu	2022	White	19	TGFB1	TGFB1	rs15052	41813375	T	Data not provided	1.51e-09	0.843
Tcheandjieu	2022	MVP Hispanics	19	TGFB1	TGFB1	rs1800470	41858921	A	Data not provided	2.56e-09	Data not provided
Tcheandjieu	2022	MVP Hispanics	19	C19orf52	TIMM29	rs8101254	11053375	T	Data not provided	8.37e-16	Data not provided
Tcheandjieu	2022	MVP Hispanics	19	TMEM91	TMEM91	rs1800470	41858921	A	Data not provided	2.56e-09	Data not provided
Tcheandjieu	2022	White	20	RNF114	RNF114	rs4809766	48559339	T	Data not provided	4.79e-08	Data not provided
Tcheandjieu	2022	White	20	ZNF335	ZNF335	rs3827066	44586023	C	Data not provided	2.62e-09	0.1541
Tcheandjieu	2022	White	21	KCNE2	KCNE2	rs28451064	35593827	G	Data not provided	4.83e-22	0.123
Tcheandjieu	2022	MVP Hispanics	21	TPTE	TPTE	rs151206628	10920165	T	Data not provided	3.97e-08	Data not provided
Tcheandjieu	2022	White	22	CLDN5	CLDN5	rs4819811	19609256	A	Data not provided	5.84e-09	Data not provided
Tcheandjieu	2022	White	23	TDGF1P3	CRIPTO3	rs7884019	109809489	C	Data not provided	4.16e-15	Data not provided
Tcheandjieu	2022	White	23	MAP7D3	MAP7D3	rs5929743	135318977	G	Data not provided	4.91e-09	Data not provided
Tcheandjieu	2022	White	23	RBMX	RBMX	rs5975828	135986549	C	Data not provided	9.4e-09	Data not provided
Tcheandjieu	2022	White	23	RNU6-493P	RNU6-493P	rs2066280	80177630	A	Data not provided	4.63e-08	Data not provided
Tcheandjieu	2022	White	23	TBL1X	TBL1X	rs5934659	9578104	T	Data not provided	5.78e-09	Data not provided
Tcheandjieu	2022	White	23	VDAC1P1	VDAC1P1	rs2066280	80177630	A	Data not provided	4.63e-08	Data not provided
Coronary Artery Disease (C4D) Genetics Consortium	2011	European South Asian	6	SNP not mapped to gene	SNP not mapped to gene	rs9349379	13011943		Data not provided	5.76e-19	Data not provided
Coronary Artery Disease (C4D) Genetics Consortium	2011	South Asian	6	SNP not mapped to gene	SNP not mapped to gene	rs9349379	13011943		Data not provided	4.49e-10	Data not provided
Coronary Artery Disease (C4D) Genetics Consortium	2011	European	6	SNP not mapped to gene	SNP not mapped to gene	rs9349379	13011943		Data not provided	1.19e-09	Data not provided
Wellcome Trust Case Control Consortium	2007	Caucasian	9	SNP not mapped to gene	SNP not mapped to gene	rs1333049	Data not provided	C	1.47 (1.27–1.70	1.16e-13	0.554
van Zuydam	2020	European, South Asian	9	SNP not mapped to gene	SNP not mapped to gene	rs1333049	22125503	C	1.17 (1.14,1.20	2.6e-22	0.46
Wakil	2016	Saudi Arabia	9	CDKN2A	CDKN2A	rs10738607	Data not provided	G	0.78(0.71-0.85	2.17e-08	0.64
Wakil	2016	Saudi Arabia	9	CDKN2A	CDKN2A	rs10757274	Data not provided	G	0.79(0.73-0.86	2.98e-08	0.63
Wakil	2016	Saudi Arabia	9	CDKN2A	CDKN2A	rs1333045	Data not provided	C	0.79(0.73-0.86	1.15e-08	0.54
Wakil	2016	Saudi Arabia	9	CDKN2B	CDKN2B	rs10738607	Data not provided	G	0.78(0.71-0.85	2.17e-08	0.64
Wakil	2016	Saudi Arabia	9	CDKN2B	CDKN2B	rs10757274	Data not provided	G	0.79(0.73-0.86	2.98e-08	0.63
Wakil	2016	Saudi Arabia	9	CDKN2B	CDKN2B	rs1333045	Data not provided	C	0.79(0.73-0.86	1.15e-08	0.54
Wakil	2016	Saudi Arabia	21	KCNE2	KCNE2	rs9982601	Data not provided	T	1.38(1.23-1.55	3.49e-08	0.16
Wakim	2021	Lebanese	6	MUCL3	MUCL3	rs9391637	30945130	A	Data not provided	1.6e-08	Data not provided
Wakim	2021	Lebanese	6	NAPGP2	NAPGP2	rs9295937	30961632	A	Data not provided	1.58e-08	Data not provided
Wakim	2021	Lebanese	6	SNP not mapped to gene	SNP not mapped to gene	rs9368648	30956152	C	Data not provided	2.77e-09	Data not provided
Webb	2017	Western-European	2	GIGYF2	GIGYF2	rs1801251	Data not provided	A	1.06 (1.04-1.08)	1.46e-08	0.35
Webb	2017	Western-European	2	KCNJ13	KCNJ13	rs1801251	Data not provided	A	1.06 (1.04-1.08)	1.46e-08	0.35
Webb	2017	Western-European	2	SNP not mapped to gene	SNP not mapped to gene	rs1250229	Data not provided	T	1.08 (1.06-1.1)	1.22e-12	0.26
Webb	2017	Western-European	11	CTR9	CTR9	rs11042937	Data not provided	T	1.05 (1.03-1.07)	3.21e-08	0.49
Webb	2017	Western-European	11	MRVII	IRAG1	rs11042937	Data not provided	T	1.05 (1.03-1.07)	3.21e-08	0.49
Webb	2017	Western-European	12	LRP1	LRP1	rs11172113	Data not provided	C	1.06 (1.04-1.08)	1.78e-08	0.41
Webb	2017	Western-European	12	NAA25	NAA25	rs17696736	112486818	G	1.06 (1.04-1.08)	8.2e-09	0.45
Webb	2017	Western-European	12	SCARB1	SCARB1	rs11057830	Data not provided	A	1.09 (1.06-1.11)	3.69e-10	0.15
Webb	2017	Western-European	16	CETP	CETP	rs1800775	Data not provided	C	1.06 (1.04-1.08)	2.21e-08	0.51
Webb	2017	Western-European	16	SNP not mapped to gene	SNP not mapped to gene	rs1800775	56995236	A	0.95 (0.93-0.96)	2.21e-08	0.13
Webb	2017	Western-European	16	SNP not mapped to gene	SNP not mapped to gene	rs3764261	56993324	A	0.95 (0.93-0.97)	4.04e-08	0.32
Yamada	2018	Japan	1	TMOD4	TMOD4	rs115287176	151170961	G	0.03	1.21e-28	0.012
Yamada	2018	Japan	2	COL6A3	COL6A3	rs146092501	237371861	C	0.04	2.93e-28	0.012
Yamada	2018	Japan	4	ADGRL3	ADGRL3	rs192210727	61909615	G	0.1	2.92e-23	0.013
Yamada	2018	Japan	4	CXCL8	CXCL8	rs188378669	73741568	G	0.03	3.15e-29	0.012
Yamada	2018	Japan	4	MARCHI	MARCHF1	rs61734696	164197303	G	0.03	2.09e-29	0.012
Yamada	2018	Japan	11	OR52E4	OR52E4	rs11823828	5884973	T	1.54	3.4e-21	0.366
Yamada	2018	Japan	12	ACAD10	ACAD10	rs11066015	111730205	G	1.41	4.92e-15	0.275
Yamada	2018	Japan	12	ALDH2	ALDH2	rs671	111803962	G	1.41	4.12e-15	0.276
Yamada	2018	Japan	12	ATXN2	ATXN2	rs7969300	111555908	T	0.79	4.41e-08	0.388
Yamada	2018	Japan	12	BRAP	BRAP	rs3782886	111672685	A	1.37	4.38e-13	0.293
Yamada	2018	Japan	12	HECTD4	HECTD4	rs2074356	112207597	C	1.36	1.21e-11	0.254
Yamada	2018	Japan	12	HECTD4	HECTD4	rs11066280	112379979	T	1.37	6.94e-13	0.29
Yamada	2018	Japan	12	NAA25	NAA25	rs12231744	112039251	C	0.77	1.68e-09	0.351
Yamada	2018	Japan	15	PLCB2	PLCB2	rs200787930	40289298	C	0.03	1.24e-29	0.012
Yamada	2018	Japan	15	VPS33B	VPS33B	rs199921354	91013841	C	0.03	2.76e-29	0.012
Yamada	2018	Japan	17	GOSR2	GOSR2	rs1052586	46941097	T	0.79	3.94e-08	0.487
Yamada	2018	Japan	19	ZNF77	ZNF77	rs146879198	2934109	G	0.04	2.92e-28	0.012
Zhao	2017	European	1	SNP not mapped to gene	SNP not mapped to gene	rs340874	214159256	C	Data not provided	1.07e-08	Data not provided
Zhao	2017	European	2	SNP not mapped to gene	SNP not mapped to gene	rs2943640	227093585	C	Data not provided	2.65e-15	Data not provided
Zhao	2017	European	2	SNP not mapped to gene	SNP not mapped to gene	rs3923113	165501849	C	Data not provided	4.03e-10	Data not provided
Zhao	2017	European	2	SNP not mapped to gene	SNP not mapped to gene	rs7578326	227020653	G	Data not provided	3.37e-13	Data not provided
Zhao	2017	European	2	SNP not mapped to gene	SNP not mapped to gene	rs7578597	43732823	C	Data not provided	5.32e-14	Data not provided
Zhao	2017	European	2	SNP not mapped to gene	SNP not mapped to gene	rs7607980	165551201	C	Data not provided	1.9e-09	Data not provided
Zhao	2017	East Asian	2	SNP not mapped to gene	SNP not mapped to gene	rs780094	27741237	C	Data not provided	4.24e-09	Data not provided
Zhao	2017	European	3	SNP not mapped to gene	SNP not mapped to gene	rs11708067	123065778	G	Data not provided	2.2e-17	Data not provided
Zhao	2017	East Asian	3	SNP not mapped to gene	SNP not mapped to gene	rs1470579	185529080	C	Data not provided	1.99e-24	Data not provided
Zhao	2017	South Asian	3	SNP not mapped to gene	SNP not mapped to gene	rs1470579	185529080	C	Data not provided	3.6e-14	Data not provided
Zhao	2017	European	3	SNP not mapped to gene	SNP not mapped to gene	rs1470579	185529080	C	Data not provided	8.44e-12	Data not provided
Zhao	2017	European	3	SNP not mapped to gene	SNP not mapped to gene	rs1801282	12393125	G	Data not provided	1.67e-14	Data not provided
Zhao	2017	European	3	SNP not mapped to gene	SNP not mapped to gene	rs4607103	64711904	T	Data not provided	2.05e-08	Data not provided
Zhao	2017	East Asian	3	SNP not mapped to gene	SNP not mapped to gene	rs7612463	23336450	A	Data not provided	4.3e-13	Data not provided
Zhao	2017	European	4	SNP not mapped to gene	SNP not mapped to gene	rs4689388	6270056	A	Data not provided	7.62e-15	Data not provided
Zhao	2017	European	4	SNP not mapped to gene	SNP not mapped to gene	rs6813195	153520475	T	Data not provided	7.12e-09	Data not provided
Zhao	2017	East Asian	4	SNP not mapped to gene	SNP not mapped to gene	rs6815464	1309901	G	Data not provided	4.93e-10	Data not provided
Zhao	2017	European	4	SNP not mapped to gene	SNP not mapped to gene	rs7674212	103988899	T	Data not provided	6.85e-09	Data not provided
Zhao	2017	European	5	SNP not mapped to gene	SNP not mapped to gene	rs4457053	76424949	A	Data not provided	9.31e-11	Data not provided
Zhao	2017	European	5	SNP not mapped to gene	SNP not mapped to gene	rs459193	55806751	G	Data not provided	1.48e-11	Data not provided
Zhao	2017	East Asian	5	SNP not mapped to gene	SNP not mapped to gene	rs459193	55806751	G	Data not provided	1.04e-10	Data not provided
Zhao	2017	European	6	SNP not mapped to gene	SNP not mapped to gene	rs3130501	31136453	G	Data not provided	6.26e-09	Data not provided
Zhao	2017	European	6	SNP not mapped to gene	SNP not mapped to gene	rs7754840	20661250	C	Data not provided	2.48e-31	Data not provided
Zhao	2017	East Asian	6	SNP not mapped to gene	SNP not mapped to gene	rs7754840	20661250	C	Data not provided	2.23e-29	Data not provided
Zhao	2017	European	6	SNP not mapped to gene	SNP not mapped to gene	rs9505118	7290437	G	Data not provided	1.1e-09	Data not provided
Zhao	2017	European	7	SNP not mapped to gene	SNP not mapped to gene	rs17168486	14898282	T	Data not provided	2.3e-12	Data not provided
Zhao	2017	European	7	SNP not mapped to gene	SNP not mapped to gene	rs864745	28180556	C	Data not provided	7.69e-18	Data not provided
Zhao	2017	European	8	SNP not mapped to gene	SNP not mapped to gene	rs13266634	118184783	T	Data not provided	2.45e-22	Data not provided
Zhao	2017	East Asian	8	SNP not mapped to gene	SNP not mapped to gene	rs13266634	118184783	T	Data not provided	1.17e-15	Data not provided
Zhao	2017	European	8	SNP not mapped to gene	SNP not mapped to gene	rs516946	41519248	C	Data not provided	5.38e-11	Data not provided
Zhao	2017	East Asian	8	SNP not mapped to gene	SNP not mapped to gene	rs516946	41519248	C	Data not provided	5.97e-10	Data not provided
Zhao	2017	East Asian	9	SNP not mapped to gene	SNP not mapped to gene	rs10811661	22134094	C	Data not provided	2.86e-31	Data not provided
Zhao	2017	European	9	SNP not mapped to gene	SNP not mapped to gene	rs10811661	22134094	C	Data not provided	1.18e-30	Data not provided
Zhao	2017	South Asian	9	SNP not mapped to gene	SNP not mapped to gene	rs10811661	22134094	C	Data not provided	9.47e-11	Data not provided
Zhao	2017	East Asian	9	SNP not mapped to gene	SNP not mapped to gene	rs11787792	139252148	A	Data not provided	2.21e-08	Data not provided
Zhao	2017	European	9	SNP not mapped to gene	SNP not mapped to gene	rs2796441	84308948	A	Data not provided	8.26e-10	Data not provided
Zhao	2017	European	9	SNP not mapped to gene	SNP not mapped to gene	rs944801	22051670	C	Data not provided	1.3e-11	Data not provided
Zhao	2017	European	10	SNP not mapped to gene	SNP not mapped to gene	rs1111875	94462882	T	Data not provided	3.27e-26	Data not provided
Zhao	2017	East Asian	10	SNP not mapped to gene	SNP not mapped to gene	rs1111875	94462882	T	Data not provided	2.39e-16	Data not provided
Zhao	2017	East Asian	10	SNP not mapped to gene	SNP not mapped to gene	rs11257655	12307894	T	Data not provided	1.78e-17	Data not provided
Zhao	2017	European	10	SNP not mapped to gene	SNP not mapped to gene	rs11257655	12307894	T	Data not provided	2.62e-10	Data not provided
Zhao	2017	European	10	SNP not mapped to gene	SNP not mapped to gene	rs12571751	80942631	G	Data not provided	3.08e-11	Data not provided
Zhao	2017	East Asian	10	SNP not mapped to gene	SNP not mapped to gene	rs12571751	80942631	G	Data not provided	8.79e-10	Data not provided
Zhao	2017	European	10	SNP not mapped to gene	SNP not mapped to gene	rs2421016	124167512	T	Data not provided	1.52e-08	Data not provided
Zhao	2017	European	10	SNP not mapped to gene	SNP not mapped to gene	rs7903146	114758349	T	Data not provided	2.29e-184	Data not provided
Zhao	2017	South Asian	10	SNP not mapped to gene	SNP not mapped to gene	rs7903146	114758349	T	Data not provided	2.98e-23	Data not provided
Zhao	2017	East Asian	10	SNP not mapped to gene	SNP not mapped to gene	rs7903146	114758349	T	Data not provided	3.54e-23	Data not provided
Zhao	2017	European	11	SNP not mapped to gene	SNP not mapped to gene	rs10830963	92708710	G	Data not provided	2.74e-16	Data not provided
Zhao	2017	European	11	SNP not mapped to gene	SNP not mapped to gene	rs1552224	72433098	C	Data not provided	1.42e-13	Data not provided
Zhao	2017	East Asian	11	SNP not mapped to gene	SNP not mapped to gene	rs163184	2847069	G	Data not provided	6.61e-34	Data not provided
Zhao	2017	European	11	SNP not mapped to gene	SNP not mapped to gene	rs163184	2847069	G	Data not provided	5.32e-14	Data not provided
Zhao	2017	East Asian	11	SNP not mapped to gene	SNP not mapped to gene	rs2237892	2839751	T	Data not provided	1.31e-56	Data not provided
Zhao	2017	European	11	SNP not mapped to gene	SNP not mapped to gene	rs2237892	2839751	T	Data not provided	9.97e-10	Data not provided
Zhao	2017	European	11	SNP not mapped to gene	SNP not mapped to gene	rs231362	2691471	G	Data not provided	3.65e-09	Data not provided
Zhao	2017	European	11	SNP not mapped to gene	SNP not mapped to gene	rs5215	17408630	T	Data not provided	8.22e-14	Data not provided
Zhao	2017	European	12	SNP not mapped to gene	SNP not mapped to gene	rs10842994	27965150	T	Data not provided	2.46e-10	Data not provided
Zhao	2017	European	12	SNP not mapped to gene	SNP not mapped to gene	rs11063069	4374373	G	Data not provided	1.72e-08	Data not provided
Zhao	2017	European	12	SNP not mapped to gene	SNP not mapped to gene	rs7957197	121460686	A	Data not provided	3.45e-09	Data not provided
Zhao	2017	European	13	SNP not mapped to gene	SNP not mapped to gene	rs1359790	80717156	A	Data not provided	8.4e-12	Data not provided
Zhao	2017	European	15	SNP not mapped to gene	SNP not mapped to gene	rs7178572	77747190	G	Data not provided	2.23e-08	Data not provided
Zhao	2017	European	15	SNP not mapped to gene	SNP not mapped to gene	rs8042680	91521337	A	Data not provided	5.86e-09	Data not provided
Zhao	2017	European	16	SNP not mapped to gene	SNP not mapped to gene	rs7202877	75247245	G	Data not provided	5.37e-10	Data not provided
Zhao	2017	European	16	SNP not mapped to gene	SNP not mapped to gene	rs8050136	53816275	A	Data not provided	2.73e-26	Data not provided
Zhao	2017	East Asian	16	SNP not mapped to gene	SNP not mapped to gene	rs8050136	53816275	A	Data not provided	5.44e-15	Data not provided
Zhao	2017	East Asian	17	SNP not mapped to gene	SNP not mapped to gene	rs4430796	36098040	A	Data not provided	1.17e-09	Data not provided
Zhao	2017	European	18	SNP not mapped to gene	SNP not mapped to gene	rs12970134	57884750	A	Data not provided	4.54e-10	Data not provided
Zhao	2017	European	19	SNP not mapped to gene	SNP not mapped to gene	rs3794991	19610596	T	Data not provided	9.01e-13	Data not provided

## Sheet: Suppl Table 3
Sex in which results were significant	Last Author	Year Published	Ethnicity / Ancestry	Chromosome	Closest Gene	Standardized Gene Name	Candidate Locus	Effect Allele	Odds Ratio (95% CI)	P-Value	Estimated Allele Frequency	Opposite sex minor allele frequency	Opposite sex P
Male	Aragam	2022	European	1	CELSR2	CELSR2	rs12740374	T	0.887(0.87-0.904)	9.5e-36	Data not provided	Data not provided	Data not provided
Female	Aragam	2022	European	1	CELSR2	CELSR2	rs12740374	T	0.937(0.913-0.961)	4.8e-07	Data not provided	Data not provided	Data not provided
Male	Dungan	2022	European/ White	1	GREM2	GREM2	rs2076780	A	3.344[1.990, 5.621]	5.19e-06	0.031	0.032	0.49
Male	Dungan	2022	European/ White	1	GREM2	GREM2	rs2185285	A	0.754[0.584, 0.975]	0.0313	0.408	0.411	0.1
Male	Dungan	2022	European/ White	1	GREM2	GREM2	rs12133167	G	1.471[1.025, 2.110]	0.0362	0.11	0.141	0.093
Male	Dungan	2022	European/ White	1	GREM2	GREM2	rs7546054	G	0.726[0.537, 0.982]	0.0378	0.287	0.256	0.876
Male	Deloukas	2013	European	1	IL6R	IL6R	rs4845625	T/C	1.03	6.55e-05	Data not provided	Data not provided	0.000374
Female	Deloukas	2013	European	1	IL6R	IL6R	rs4845625	T/C	1.07	0.000374	Data not provided	Data not provided	6.55e-05
Female	Dungan	2022	European/ White	1	INTS7	INTS7	rs7540019	G	0.573[0.342, 0.958]	0.0337	0.468	0.506	0.099
Female	Dungan	2022	European/ White	1	LINC01525	LINC01525	rs10923243	G	19.606[5.358, 71.737]	6.91e-06	0.011	0.017	0.528
Female	Dungan	2022	European/ White	1	LINC01525	LINC01525	rs1289826	G	6.503[2.179, 19.41]	0.000791	0.02	0.026	0.549
Female	Dungan	2022	European/ White	1	LINC01525	LINC01525	rs1146276	A	6.503[2.179, 19.41]	0.000791	0.02	0.034	0.512
Female	Dungan	2022	European/ White	1	LINC01525	LINC01525	rs1146277	C	6.503[2.179, 19.41]	0.000791	0.02	0.025	0.633
Female	Dungan	2022	European/ White	1	LOC101929099	LOC101929099	rs10494195	A	5.227[2.514, 10.871]	9.55e-06	0.063	0.084	0.749
Female	Dungan	2022	European/ White	1	LOC101929099	LOC101929099	rs2121509	A	2.394[1.257, 4.558]	0.00788	0.124	0.157	0.184
Female	Dungan	2022	European/ White	1	LOC101929099	LOC101929099	rs764862	A	1.682[1.047, 2.702]	0.0317	0.351	0.359	0.828
Female	Dungan	2022	European/ White	1	LOC91548	LOC91548	rs12145981	G	3.396[2.031, 5.680]	3.18e-06	0.17	0.18	0.909
Female	Dungan	2022	European/ White	1	LOC91548	LOC91548	rs7512315	A	2.954[1.813, 4.815]	1.38e-05	0.193	0.195	0.774
Female	Dungan	2022	European/ White	1	LOC91548	LOC91548	rs7533652	A	2.482[1.562, 3.946]	0.000121	0.273	0.298	0.329
Female	Dungan	2022	European/ White	1	LPGAT1	LPGAT1	rs12145981	G	3.396[2.031, 5.680]	3.18e-06	0.17	0.18	0.909
Female	Dungan	2022	European/ White	1	LPGAT1	LPGAT1	rs7512315	A	2.954[1.813, 4.815]	1.38e-05	0.193	0.195	0.774
Female	Dungan	2022	European/ White	1	LPGAT1	LPGAT1	rs7533652	A	2.482[1.562, 3.946]	0.000121	0.273	0.298	0.329
Female	Dungan	2022	European/ White	1	LPGAT1	LPGAT1	rs1065607	G	1.998[1.163, 3.435]	0.0122	0.141	0.099	0.264
Female	Dungan	2022	European/ White	1	LPGAT1	LPGAT1	rs12566620	G	1.955[1.132, 3.376]	0.0162	0.144	0.099	0.264
Female	Dungan	2022	European/ White	1	LPGAT1	LPGAT1	rs11119810	A	1.702[1.022, 2.835]	0.041	0.175	0.125	0.385
Female	Dungan	2022	European/ White	1	LPGAT1-AS1	LPGAT1-AS1	rs4364936	G	1.998[1.163, 3.435]	0.0122	0.141	0.099	0.264
Female	Dungan	2022	European/ White	1	LPGAT1-AS1	LPGAT1-AS1	rs7540019	G	0.573[0.342, 0.958]	0.0337	0.468	0.506	0.099
Male	Deloukas	2013	European	1	MIA3	MIA3	rs17464857	T/ G	1.03	0.0098	Data not provided	Data not provided	0.0588
Female	Deloukas	2013	European	1	MIA3	MIA3	rs17464857	T/ G	1.01	0.0588	Data not provided	Data not provided	0.0098
Male	Deloukas	2013	European	1	PCSK9	PCSK9	rs11206510	T/C	1.05	1.55e-21	Data not provided	Data not provided	4.07e-11
Female	Deloukas	2013	European	1	PCSK9	PCSK9	rs11206510	T/C	1.02	4.07e-11	Data not provided	Data not provided	1.55e-21
Male	Deloukas	2013	European	1	PPAP2B	PLPP3	rs17114036	A/G	1.08	8.07e-08	Data not provided	Data not provided	0.000266
Female	Deloukas	2013	European	1	PPAP2B	PLPP3	rs17114036	A/G	1.1	0.000266	Data not provided	Data not provided	8.07e-08
Male	Dungan	2022	European/ White	1	RGS7	RGS7	rs2076780	A	3.344[1.990, 5.621]	5.19e-06	0.031	0.032	0.49
Male	Dungan	2022	European/ White	1	RGS7	RGS7	rs12133167	G	1.471[1.025, 2.110]	0.0362	0.11	0.141	0.093
Male	Dungan	2022	European/ White	1	RGS7	RGS7	rs7546054	G	0.726[0.537, 0.982]	0.0378	0.287	0.256	0.876
Male	Deloukas	2013	European	1	SORT1	SORT1	rs602633	G/T	1.14	1.32e-18	Data not provided	Data not provided	3.42e-05
Female	Dungan	2022	European/ White	1	VTCN1	VTCN1	rs10923243	G	19.606[5.358, 71.737]	6.91e-06	0.011	0.017	0.528
Female	Dungan	2022	European/ White	1	VTCN1	VTCN1	rs1289826	G	6.503[2.179, 19.41]	0.000791	0.02	0.026	0.549
Female	Dungan	2022	European/ White	1	VTCN1	VTCN1	rs1146276	A	6.503[2.179, 19.41]	0.000791	0.02	0.034	0.512
Female	Dungan	2022	European/ White	1	VTCN1	VTCN1	rs1146277	C	6.503[2.179, 19.41]	0.000791	0.02	0.025	0.633
Male	Deloukas	2013	European	2	APOB	APOB	rs515135	C/T	1.08	2.93e-09	Data not provided	Data not provided	0.0247
Female	Deloukas	2013	European	2	APOB	APOB	rs515135	C/T	1.07	0.0247	Data not provided	Data not provided	2.93e-09
Male	Deloukas	2013	European	2	GGCX	GGCX	rs1561198	T/C	1.06	1.66e-07	Data not provided	Data not provided	0.1
Female	Deloukas	2013	European	2	GGCX	GGCX	rs1561198	T/C	1.02	0.1	Data not provided	Data not provided	1.66e-07
Male	Aragam	2022	European	2	ICA1L	ICA1L	rs186399184	T	1.134(1.104-1.166)	1.4e-19	Data not provided	Data not provided	Data not provided
Female	Aragam	2022	European	2	ICA1L	ICA1L	rs186399184	T	1.05(1.009-1.092)	0.015	Data not provided	Data not provided	Data not provided
Male	Aragam	2022	European	2	RAPH1	RAPH1	rs190352900	G	1.089(1.059-1.121)	2.7e-09	Data not provided	Data not provided	Data not provided
Female	Aragam	2022	European	2	RAPH1	RAPH1	rs190352900	G	1.02(0.979-1.062)	0.35	Data not provided	Data not provided	Data not provided
Female	Hartiala	2016	European	2	SNP not mapped to gene	SNP not mapped to gene	rs715	C	0.88 (0.83–0.94)	6.3e-05	0.3	Data not provided	Data not provided
Male	Deloukas	2013	European	2	VAMP8	VAMP8	rs1561198	T/C	1.06	1.66e-07	Data not provided	Data not provided	0.1
Female	Deloukas	2013	European	2	VAMP8	VAMP8	rs1561198	T/C	1.02	0.1	Data not provided	Data not provided	1.66e-07
Female	Deloukas	2013	European	2	WDR12	WDR12	rs6725887	C/T	1.11	6.55e-08	Data not provided	Data not provided	1.88e-07
Male	Deloukas	2013	European	2	WDR12	WDR12	rs6725887	C/T	1.09	1.88e-07	Data not provided	Data not provided	6.55e-08
Male	Deloukas	2013	European	2	ZEB2-AC074093.1	ZEB2	rs2252641	C/T	1.04	4.19e-06	Data not provided	Data not provided	0.00098
Female	Deloukas	2013	European	2	ZEB2-AC074093.1	ZEB2	rs2252641	C/T	1.05	0.00098	Data not provided	Data not provided	4.19e-06
Male	Deloukas	2013	European	3	MRAS	MRAS	rs9818870	T/C	1.07	2.97e-07	Data not provided	Data not provided	0.0184
Female	Deloukas	2013	European	3	MRAS	MRAS	rs9818870	T/C	1.01	0.0184	Data not provided	Data not provided	2.97e-07
Female	Dungan	2022	European/ White	3	SLC9A9	SLC9A9	rs17591646	G	6.227[2.895, 13.396]	2.88e-06	0.055	0.078	0.803
Female	Dungan	2022	European/ White	3	SLC9A9	SLC9A9	rs7616384	A	4.873[2.307, 10.294]	3.32e-05	0.06	0.08	0.823
Female	Dungan	2022	European/ White	3	SLC9A9	SLC9A9	rs6780721	C	0.502[0.284, 0.887]	0.0176	0.325	0.284	0.858
Male	Aragam	2022	European	4	EDNRA	EDNRA	rs149722146	T	1.225(1.147-1.307)	1.1e-09	Data not provided	Data not provided	Data not provided
Female	Aragam	2022	European	4	EDNRA	EDNRA	rs149722146	T	1.036(0.943-1.138)	0.46	Data not provided	Data not provided	Data not provided
Male	Deloukas	2013	European	4	GUCY1A3	GUCY1A1	rs7692387	G/A	1.05	1.12e-06	Data not provided	Data not provided	0.00255
Female	Deloukas	2013	European	4	GUCY1A3	GUCY1A1	rs7692387	G/A	1.06	0.00255	Data not provided	Data not provided	1.12e-06
Female	Aragam	2022	European	4	MYOZ2	MYOZ2	rs7696877	T	0.943(0.923-0.964)	9.9e-08	Data not provided	Data not provided	Data not provided
Male	Aragam	2022	European	4	MYOZ2	MYOZ2	rs7696877	T	0.979(0.963-0.994)	0.0071	Data not provided	Data not provided	Data not provided
Female	Dungan	2022	European/ White	5	LINC01947	LINC01947	rs26445	A	4.045[2.192, 7.464]	7.75e-06	0.072	0.077	0.094
Female	Dungan	2022	European/ White	5	LINC01947	LINC01947	rs262714	G	0.404[0.226, 0.723]	0.00228	0.365	0.413	0.989
Female	Dungan	2022	European/ White	5	LINC01947	LINC01947	rs12654578	A	2.306[1.284, 4.141]	0.00518	0.124	0.086	0.816
Female	Dungan	2022	European/ White	5	LINC01947	LINC01947	rs9313313	A	1.923[1.198, 3.086]	0.00674	0.347	0.35	0.966
Female	Dungan	2022	European/ White	5	LINC01947	LINC01947	rs4613738	C	2.683[1.312, 5.487]	0.00687	0.086	0.078	0.498
Female	Dungan	2022	European/ White	5	LINC01947	LINC01947	rs1696939	A	0.475[0.276, 0.817]	0.00709	0.417	0.394	0.543
Female	Dungan	2022	European/ White	5	LINC01947	LINC01947	rs11741434	G	2.012[1.205, 3.360]	0.00752	0.193	0.172	0.472
Female	Dungan	2022	European/ White	5	LINC01947	LINC01947	rs10036921	A	1.955[1.191, 3.209]	0.00801	0.328	0.342	0.125
Female	Dungan	2022	European/ White	5	LINC01947	LINC01947	rs7711967	A	1.845[1.160, 2.935]	0.00974	0.339	0.347	0.138
Female	Dungan	2022	European/ White	5	LINC01947	LINC01947	rs17380256	G	1.865[1.155, 3.012]	0.0108	0.332	0.355	0.597
Female	Dungan	2022	European/ White	5	LINC01947	LINC01947	rs6869622	G	2.066[1.177, 3.627]	0.0115	0.126	0.128	0.35
Female	Dungan	2022	European/ White	5	LINC01947	LINC01947	rs32720	G	1.862[1.148, 3.019]	0.0117	0.331	0.339	0.452
Female	Dungan	2022	European/ White	5	LINC01947	LINC01947	rs155282	C	1.939[1.158, 3.245]	0.0118	0.322	0.317	0.613
Female	Dungan	2022	European/ White	5	LINC01947	LINC01947	rs31733	G	0.546[0.337, 0.883]	0.0137	0.491	0.478	0.663
Female	Dungan	2022	European/ White	5	LINC01947	LINC01947	rs7735460	A	2.219[1.168, 4.213]	0.0149	0.063	0.06	0.546
Female	Dungan	2022	European/ White	5	LINC01947	LINC01947	rs10069860	G	2.219[1.168, 4.213]	0.0149	0.063	0.07	0.403
Female	Dungan	2022	European/ White	5	LINC01947	LINC01947	rs17465517	A	1.834[1.124, 2.994]	0.0152	0.388	0.409	0.868
Female	Dungan	2022	European/ White	5	LINC01947	LINC01947	rs2961857	G	2.011[1.144, 3.536]	0.0153	0.23	0.208	0.937
Female	Dungan	2022	European/ White	5	LINC01947	LINC01947	rs10515908	G	2.043[1.142, 3.654]	0.0161	0.135	0.092	0.922
Female	Dungan	2022	European/ White	5	LINC01947	LINC01947	rs10515910	A	2.043[1.142, 3.654]	0.0161	0.135	0.092	0.895
Female	Dungan	2022	European/ White	5	LINC01947	LINC01947	rs17065989	G	2.043[1.142, 3.654]	0.0161	0.135	0.092	0.895
Female	Dungan	2022	European/ White	5	LINC01947	LINC01947	rs4516878	G	0.411[0.198, 0.853]	0.0171	0.228	0.261	0.713
Female	Dungan	2022	European/ White	5	LINC01947	LINC01947	rs31736	C	0.553[0.339, 0.901]	0.0175	0.494	0.466	0.892
Female	Dungan	2022	European/ White	5	LINC01947	LINC01947	rs830669	A	0.281[0.098, 0.801]	0.0176	0.149	0.126	0.686
Female	Dungan	2022	European/ White	5	LINC01947	LINC01947	rs7716230	A	0.413[0.199, 0.859]	0.018	0.224	0.262	0.603
Female	Dungan	2022	European/ White	5	LINC01947	LINC01947	rs1392280	A	0.509[0.290, 0.894]	0.0188	0.359	0.364	0.635
Female	Dungan	2022	European/ White	5	LINC01947	LINC01947	rs263886	C	1.774[1.098, 2.866]	0.0192	0.46	0.485	0.034
Female	Dungan	2022	European/ White	5	LINC01947	LINC01947	rs11959450	A	2.07[1.123, 3.818]	0.0198	0.147	0.133	0.178
Female	Dungan	2022	European/ White	5	LINC01947	LINC01947	rs1405911	A	0.512[0.292, 0.899]	0.0198	0.436	0.423	0.168
Female	Dungan	2022	European/ White	5	LINC01947	LINC01947	rs4868751	A	2.37[1.140, 4.923]	0.0208	0.083	0.079	0.509
Female	Dungan	2022	European/ White	5	LINC01947	LINC01947	rs10066478	A	0.424[0.202, 0.892]	0.0237	0.213	0.227	0.92
Female	Dungan	2022	European/ White	5	LINC01947	LINC01947	rs263892	A	1.732[1.070, 2.804]	0.0254	0.405	0.397	0.261
Female	Dungan	2022	European/ White	5	LINC01947	LINC01947	rs256409	A	1.934[1.084, 3.451]	0.0255	0.138	0.125	0.275
Female	Dungan	2022	European/ White	5	LINC01947	LINC01947	rs17066591	G	1.768[1.072, 2.914]	0.0255	0.405	0.423	0.89
Female	Dungan	2022	European/ White	5	LINC01947	LINC01947	rs10071148	A	0.385[0.165, 0.896]	0.0269	0.163	0.126	0.293
Female	Dungan	2022	European/ White	5	LINC01947	LINC01947	rs17065659	A	1.816[1.066, 3.093]	0.0281	0.27	0.262	0.984
Female	Dungan	2022	European/ White	5	LINC01947	LINC01947	rs955423	C	0.572[0.346, 0.946]	0.0296	0.454	0.419	0.766
Female	Dungan	2022	European/ White	5	LINC01947	LINC01947	rs17070163	A	0.466[0.234, 0.928]	0.0297	0.236	0.243	0.552
Female	Dungan	2022	European/ White	5	LINC01947	LINC01947	rs10057613	A	0.578[0.352, 0.949]	0.0302	0.443	0.416	0.472
Female	Dungan	2022	European/ White	5	LINC01947	LINC01947	rs13162048	A	0.512[0.279, 0.939]	0.0306	0.299	0.268	0.916
Female	Dungan	2022	European/ White	5	LINC01947	LINC01947	rs1527821	A	0.577[0.350, 0.952]	0.0315	0.451	0.419	0.665
Female	Dungan	2022	European/ White	5	LINC01947	LINC01947	rs10070819	G	0.592[0.367, 0.955]	0.0316	0.491	0.493	0.905
Female	Dungan	2022	European/ White	5	LINC01947	LINC01947	rs17072568	G	2.212[1.070, 4.572]	0.0322	0.092	0.082	0.544
Female	Dungan	2022	European/ White	5	LINC01947	LINC01947	rs13354366	G	0.534[0.299, 0.951]	0.0333	0.333	0.311	0.413
Female	Dungan	2022	European/ White	5	LINC01947	LINC01947	rs17066478	C	0.279[0.086, 0.908]	0.034	0.092	0.079	0.433
Female	Dungan	2022	European/ White	5	LINC01947	LINC01947	rs1445716	G	0.575[0.343, 0.962]	0.0351	0.434	0.423	0.546
Female	Dungan	2022	European/ White	5	LINC01947	LINC01947	rs13178475	A	1.686[1.036, 2.743]	0.0357	0.359	0.395	0.477
Female	Dungan	2022	European/ White	5	LINC01947	LINC01947	rs13171726	C	0.499[0.260, 0.958]	0.0368	0.256	0.291	0.605
Female	Dungan	2022	European/ White	5	LINC01947	LINC01947	rs10040189	G	0.499[0.260, 0.958]	0.0368	0.256	0.292	0.53
Female	Dungan	2022	European/ White	5	LINC01947	LINC01947	rs10038674	G	0.499[0.260, 0.958]	0.0368	0.256	0.287	0.637
Female	Dungan	2022	European/ White	5	LINC01947	LINC01947	rs262748	G	1.682[1.032, 2.742]	0.037	0.193	0.204	0.431
Female	Dungan	2022	European/ White	5	LINC01947	LINC01947	rs1631380	A	0.562[0.327, 0.967]	0.0373	0.437	0.422	0.176
Female	Dungan	2022	European/ White	5	LINC01947	LINC01947	rs11741022	A	0.336[0.120, 0.939]	0.0376	0.134	0.105	0.407
Female	Dungan	2022	European/ White	5	LINC01947	LINC01947	rs2055354	G	1.917[1.033, 3.559]	0.0391	0.147	0.185	0.23
Female	Dungan	2022	European/ White	5	LINC01947	LINC01947	rs28111	A	1.64[1.025, 2.625]	0.0392	0.365	0.376	0.965
Female	Dungan	2022	European/ White	5	LINC01947	LINC01947	rs1799553	G	1.68[1.022, 2.761]	0.0407	0.397	0.427	0.813
Female	Dungan	2022	European/ White	5	LOC102546299	LOC102546299	rs26445	A	4.045[2.192, 7.464]	7.75e-06	0.072	0.077	0.094
Female	Dungan	2022	European/ White	5	LOC102546299	LOC102546299	rs262714	G	0.404[0.226, 0.723]	0.00228	0.365	0.413	0.989
Female	Dungan	2022	European/ White	5	LOC102546299	LOC102546299	rs12654578	A	2.306[1.284, 4.141]	0.00518	0.124	0.086	0.816
Female	Dungan	2022	European/ White	5	LOC102546299	LOC102546299	rs9313313	A	1.923[1.198, 3.086]	0.00674	0.347	0.35	0.966
Female	Dungan	2022	European/ White	5	LOC102546299	LOC102546299	rs4613738	C	2.683[1.312, 5.487]	0.00687	0.086	0.078	0.498
Female	Dungan	2022	European/ White	5	LOC102546299	LOC102546299	rs1696939	A	0.475[0.276, 0.817]	0.00709	0.417	0.394	0.543
Female	Dungan	2022	European/ White	5	LOC102546299	LOC102546299	rs11741434	G	2.012[1.205, 3.360]	0.00752	0.193	0.172	0.472
Female	Dungan	2022	European/ White	5	LOC102546299	LOC102546299	rs10036921	A	1.955[1.191, 3.209]	0.00801	0.328	0.342	0.125
Female	Dungan	2022	European/ White	5	LOC102546299	LOC102546299	rs7711967	A	1.845[1.160, 2.935]	0.00974	0.339	0.347	0.138
Female	Dungan	2022	European/ White	5	LOC102546299	LOC102546299	rs17380256	G	1.865[1.155, 3.012]	0.0108	0.332	0.355	0.597
Female	Dungan	2022	European/ White	5	LOC102546299	LOC102546299	rs6869622	G	2.066[1.177, 3.627]	0.0115	0.126	0.128	0.35
Female	Dungan	2022	European/ White	5	LOC102546299	LOC102546299	rs32720	G	1.862[1.148, 3.019]	0.0117	0.331	0.339	0.452
Female	Dungan	2022	European/ White	5	LOC102546299	LOC102546299	rs155282	C	1.939[1.158, 3.245]	0.0118	0.322	0.317	0.613
Female	Dungan	2022	European/ White	5	LOC102546299	LOC102546299	rs31733	G	0.546[0.337, 0.883]	0.0137	0.491	0.478	0.663
Female	Dungan	2022	European/ White	5	LOC102546299	LOC102546299	rs7735460	A	2.219[1.168, 4.213]	0.0149	0.063	0.06	0.546
Female	Dungan	2022	European/ White	5	LOC102546299	LOC102546299	rs10069860	G	2.219[1.168, 4.213]	0.0149	0.063	0.07	0.403
Female	Dungan	2022	European/ White	5	LOC102546299	LOC102546299	rs17465517	A	1.834[1.124, 2.994]	0.0152	0.388	0.409	0.868
Female	Dungan	2022	European/ White	5	LOC102546299	LOC102546299	rs2961857	G	2.011[1.144, 3.536]	0.0153	0.23	0.208	0.937
Female	Dungan	2022	European/ White	5	LOC102546299	LOC102546299	rs357181	A	2.052[1.145, 3.680]	0.0158	0.227	0.193	0.138
Female	Dungan	2022	European/ White	5	LOC102546299	LOC102546299	rs10515908	G	2.043[1.142, 3.654]	0.0161	0.135	0.092	0.922
Female	Dungan	2022	European/ White	5	LOC102546299	LOC102546299	rs10515910	A	2.043[1.142, 3.654]	0.0161	0.135	0.092	0.895
Female	Dungan	2022	European/ White	5	LOC102546299	LOC102546299	rs17065989	G	2.043[1.142, 3.654]	0.0161	0.135	0.092	0.895
Female	Dungan	2022	European/ White	5	LOC102546299	LOC102546299	rs4516878	G	0.411[0.198, 0.853]	0.0171	0.228	0.261	0.713
Female	Dungan	2022	European/ White	5	LOC102546299	LOC102546299	rs31736	C	0.553[0.339, 0.901]	0.0175	0.494	0.466	0.892
Female	Dungan	2022	European/ White	5	LOC102546299	LOC102546299	rs830669	A	0.281[0.098, 0.801]	0.0176	0.149	0.126	0.686
Female	Dungan	2022	European/ White	5	LOC102546299	LOC102546299	rs7716230	A	0.413[0.199, 0.859]	0.018	0.224	0.262	0.603
Female	Dungan	2022	European/ White	5	LOC102546299	LOC102546299	rs1392280	A	0.509[0.290, 0.894]	0.0188	0.359	0.364	0.635
Female	Dungan	2022	European/ White	5	LOC102546299	LOC102546299	rs263886	C	1.774[1.098, 2.866]	0.0192	0.46	0.485	0.034
Female	Dungan	2022	European/ White	5	LOC102546299	LOC102546299	rs11959450	A	2.07[1.123, 3.818]	0.0198	0.147	0.133	0.178
Female	Dungan	2022	European/ White	5	LOC102546299	LOC102546299	rs1405911	A	0.512[0.292, 0.899]	0.0198	0.436	0.423	0.168
Female	Dungan	2022	European/ White	5	LOC102546299	LOC102546299	rs4868751	A	2.37[1.140, 4.923]	0.0208	0.083	0.079	0.509
Female	Dungan	2022	European/ White	5	LOC102546299	LOC102546299	rs4868891	G	0.425[0.205, 0.880]	0.0212	0.213	0.218	0.687
Female	Dungan	2022	European/ White	5	LOC102546299	LOC102546299	rs10066478	A	0.424[0.202, 0.892]	0.0237	0.213	0.227	0.92
Female	Dungan	2022	European/ White	5	LOC102546299	LOC102546299	rs263892	A	1.732[1.070, 2.804]	0.0254	0.405	0.397	0.261
Female	Dungan	2022	European/ White	5	LOC102546299	LOC102546299	rs256409	A	1.934[1.084, 3.451]	0.0255	0.138	0.125	0.275
Female	Dungan	2022	European/ White	5	LOC102546299	LOC102546299	rs17066591	G	1.768[1.072, 2.914]	0.0255	0.405	0.423	0.89
Female	Dungan	2022	European/ White	5	LOC102546299	LOC102546299	rs10071148	A	0.385[0.165, 0.896]	0.0269	0.163	0.126	0.293
Female	Dungan	2022	European/ White	5	LOC102546299	LOC102546299	rs17065659	A	1.816[1.066, 3.093]	0.0281	0.27	0.262	0.984
Female	Dungan	2022	European/ White	5	LOC102546299	LOC102546299	rs17063513	A	0.46[0.230, 0.922]	0.0285	0.23	0.273	0.575
Female	Dungan	2022	European/ White	5	LOC102546299	LOC102546299	rs955423	C	0.572[0.346, 0.946]	0.0296	0.454	0.419	0.766
Female	Dungan	2022	European/ White	5	LOC102546299	LOC102546299	rs17070163	A	0.466[0.234, 0.928]	0.0297	0.236	0.243	0.552
Female	Dungan	2022	European/ White	5	LOC102546299	LOC102546299	rs10057613	A	0.578[0.352, 0.949]	0.0302	0.443	0.416	0.472
Female	Dungan	2022	European/ White	5	LOC102546299	LOC102546299	rs13162048	A	0.512[0.279, 0.939]	0.0306	0.299	0.268	0.916
Female	Dungan	2022	European/ White	5	LOC102546299	LOC102546299	rs1527821	A	0.577[0.350, 0.952]	0.0315	0.451	0.419	0.665
Female	Dungan	2022	European/ White	5	LOC102546299	LOC102546299	rs17072568	G	2.212[1.070, 4.572]	0.0322	0.092	0.082	0.544
Female	Dungan	2022	European/ White	5	LOC102546299	LOC102546299	rs13354366	G	0.534[0.299, 0.951]	0.0333	0.333	0.311	0.413
Female	Dungan	2022	European/ White	5	LOC102546299	LOC102546299	rs17066478	C	0.279[0.086, 0.908]	0.034	0.092	0.079	0.433
Female	Dungan	2022	European/ White	5	LOC102546299	LOC102546299	rs1445716	G	0.575[0.343, 0.962]	0.0351	0.434	0.423	0.546
Female	Dungan	2022	European/ White	5	LOC102546299	LOC102546299	rs13178475	A	1.686[1.036, 2.743]	0.0357	0.359	0.395	0.477
Female	Dungan	2022	European/ White	5	LOC102546299	LOC102546299	rs17065898	G	0.445[0.209, 0.948]	0.0359	0.181	0.207	0.848
Female	Dungan	2022	European/ White	5	LOC102546299	LOC102546299	rs13171726	C	0.499[0.260, 0.958]	0.0368	0.256	0.291	0.605
Female	Dungan	2022	European/ White	5	LOC102546299	LOC102546299	rs10040189	G	0.499[0.260, 0.958]	0.0368	0.256	0.292	0.53
Female	Dungan	2022	European/ White	5	LOC102546299	LOC102546299	rs10038674	G	0.499[0.260, 0.958]	0.0368	0.256	0.287	0.637
Female	Dungan	2022	European/ White	5	LOC102546299	LOC102546299	rs262748	G	1.682[1.032, 2.742]	0.037	0.193	0.204	0.431
Female	Dungan	2022	European/ White	5	LOC102546299	LOC102546299	rs1631380	A	0.562[0.327, 0.967]	0.0373	0.437	0.422	0.176
Female	Dungan	2022	European/ White	5	LOC102546299	LOC102546299	rs11741022	A	0.336[0.120, 0.939]	0.0376	0.134	0.105	0.407
Female	Dungan	2022	European/ White	5	LOC102546299	LOC102546299	rs2055354	G	1.917[1.033, 3.559]	0.0391	0.147	0.185	0.23
Female	Dungan	2022	European/ White	5	LOC102546299	LOC102546299	rs28111	A	1.64[1.025, 2.625]	0.0392	0.365	0.376	0.965
Female	Dungan	2022	European/ White	5	LOC102546299	LOC102546299	rs10045861	A	0.501[0.259, 0.971]	0.0407	0.233	0.273	0.508
Female	Dungan	2022	European/ White	5	LOC102546299	LOC102546299	rs9314037	A	0.501[0.259, 0.971]	0.0407	0.233	0.276	0.505
Female	Dungan	2022	European/ White	5	LOC102546299	LOC102546299	rs1799553	G	1.68[1.022, 2.761]	0.0407	0.397	0.427	0.813
Female	Dungan	2022	European/ White	5	TENM2	TENM2	rs10070819	G	0.592[0.367, 0.955]	0.0316	0.491	0.493	0.905
Female	Wang	2011	Han Chinese	6	C6orf105	ADTRP	rs6903956	A	1.63 (1.34–1.98)	7.46e-07	0.1
Male	Wang	2011	Han Chinese	6	C6orf105	ADTRP	rs6903956	A	1.44 (1.24–1.67)	9.84e-07	Data not provided	Data not provided	Data not provided
Male	Deloukas	2013	European	6	ANKS1A	ANKS1A	rs12205331	C/ T	1.02	0.000143	Data not provided	Data not provided	0.0495
Female	Deloukas	2013	European	6	ANKS1A	ANKS1A	rs12205331	C/ T	1.01	0.0495	Data not provided	Data not provided	0.000143
Female	Deloukas	2013	European	6	LPA	LPA	rs3798220	C/T	1.39	2.14e-31	Data not provided	Data not provided	3.62e-31
Male	Deloukas	2013	European	6	LPA	LPA	rs3798220	C/T	1.25	3.62e-31	Data not provided	Data not provided	2.14e-31
Female	Deloukas	2013	European	6	LPAL2	LPAL2	rs3798220	C/T	1.39	2.14e-31	Data not provided	Data not provided	3.62e-31
Male	Deloukas	2013	European	6	LPAL2	LPAL2	rs3798220	C/T	1.25	3.62e-31	Data not provided	Data not provided	2.14e-31
Male	Deloukas	2013	European	6	PHACTR1	PHACTR1	rs9369640	A/ C	1.1	2.96e-18	Data not provided	Data not provided	2.29e-06
Female	Deloukas	2013	European	6	PHACTR1	PHACTR1	rs9369640	A/ C	1.05	2.29e-06	Data not provided	Data not provided	2.96e-18
Female	Deloukas	2013	European	6	SLC22A3	SLC22A3	rs3798220	C/T	1.39	2.14e-31	Data not provided	Data not provided	3.62e-31
Male	Deloukas	2013	European	6	SLC22A3	SLC22A3	rs3798220	C/T	1.25	3.62e-31	Data not provided	Data not provided	2.14e-31
Female	Dungan	2022	European/ White	6	SMLR1	SMLR1	rs9388813	A	5.71[2.688, 12.131]	5.85e-06	0.04	0.046	0.092
Female	Dungan	2022	European/ White	6	SMLR1	SMLR1	rs9492603	A	8.977[2.58, 31.233]	0.000561	0.014	0.015	0.19
Female	Dungan	2022	European/ White	6	SMLR1	SMLR1	rs4897445	A	2.632[1.285, 5.389]	0.00813	0.075	0.075	0.179
Female	Dungan	2022	European/ White	6	SMLR1	SMLR1	rs2185149	A	2.26[1.154, 4.426]	0.0175	0.139	0.127	0.193
Female	Dungan	2022	European/ White	6	SMLR1	SMLR1	rs11154596	G	2.068[1.062, 4.029]	0.0326	0.141	0.128	0.168
Female	Dungan	2022	European/ White	6	SMLR1	SMLR1	rs4897447	A	1.949[1.041, 3.645]	0.0369	0.106	0.092	0.871
Male	Deloukas	2013	European	6	TCF21	TCF21	rs12190287	C/G	1.06	3.51e-09	Data not provided	Data not provided	0.00754
Female	Deloukas	2013	European	6	TCF21	TCF21	rs12190287	C/G	1.04	0.00754	Data not provided	Data not provided	3.51e-09
Female	Dungan	2022	European/ White	6	TMEM200A	TMEM200A	rs9388813	A	5.71[2.688, 12.131]	5.85e-06	0.04	0.046	0.092
Female	Dungan	2022	European/ White	6	TMEM200A	TMEM200A	rs9492603	A	8.977[2.58, 31.233]	0.000561	0.014	0.015	0.19
Female	Dungan	2022	European/ White	6	TMEM200A	TMEM200A	rs4897445	A	2.632[1.285, 5.389]	0.00813	0.075	0.075	0.179
Female	Dungan	2022	European/ White	6	TMEM200A	TMEM200A	rs2185149	A	2.26[1.154, 4.426]	0.0175	0.139	0.127	0.193
Female	Dungan	2022	European/ White	6	TMEM200A	TMEM200A	rs11154596	G	2.068[1.062, 4.029]	0.0326	0.141	0.128	0.168
Female	Dungan	2022	European/ White	6	TMEM200A	TMEM200A	rs4897447	A	1.949[1.041, 3.645]	0.0369	0.106	0.092	0.871
Male	Deloukas	2013	European	7	ZC3HC1	ZC3HC1	rs11556924	C/T	1.08	4.83e-12	Data not provided	Data not provided	4.7e-05
Female	Deloukas	2013	European	7	ZC3HC1	ZC3HC1	rs11556924	C/T	1.08	4.7e-05	Data not provided	Data not provided	4.83e-12
Male	Deloukas	2013	European	9	ABO	ABO	rs579459	C/T	1.04	2.82e-08	Data not provided	Data not provided	0.0022
Female	Deloukas	2013	European	9	ABO	ABO	rs579459	C/T	1.04	0.0022	Data not provided	Data not provided	2.82e-08
Male	Aragam	2022	European	9	CDKN2B-AS1	CDKN2B-AS1	rs4977574	G	1.208(1.189-1.227)	5.7e-123	Data not provided	Data not provided	Data not provided
Male	Deloukas	2013	European	9	CDKN2BAS	CDKN2B-AS1	rs1333049	C/G	1.23	3.93e-88	Data not provided	Data not provided	4.42e-24
Female	Aragam	2022	European	9	CDKN2B-AS1	CDKN2B-AS1	rs4977574	G	1.163(1.138-1.188)	7.3e-44	Data not provided	Data not provided	Data not provided
Female	Deloukas	2013	European	9	CDKN2BAS	CDKN2B-AS1	rs1333049	C/G	1.17	4.42e-24	Data not provided	Data not provided	3.93e-88
Female	Franceschini	2011	White	9	SNP not mapped to gene	SNP not mapped to gene	rs10757278	G	1.21 (1.18,1.24)	<0.001	Data not provided	Data not provided	Data not provided
Male	Franceschini	2011	White	9	SNP not mapped to gene	SNP not mapped to gene	rs10757278	G	1.11 (1.04,1.19)	<0.001	Data not provided	Data not provided	Data not provided
Female	Dungan	2022	European/ White	10	AKR1E2	AKR1E2	rs2895005	A	2.064[1.206, 3.531]	0.00818	0.161	0.173	0.959
Female	Dungan	2022	European/ White	10	AKR1E2	AKR1E2	rs11252746	A	2.013[1.045, 3.877]	0.0365	0.109	0.137	0.082
Female	Deloukas	2013	European	10	CNNM2	CNNM2	rs12413409	G/A	1.11	2.2e-06	Data not provided	Data not provided	1.11e-05
Male	Deloukas	2013	European	10	CNNM2	CNNM2	rs12413409	G/A	1.07	1.11e-05	Data not provided	Data not provided	2.2e-06
Male	Deloukas	2013	European	10	CXCL12	CXCL12	rs501120	T/ C	1.06	1.25e-05	Data not provided	Data not provided	0.000139
Female	Deloukas	2013	European	10	CXCL12	CXCL12	rs501120	T/ C	1.06	0.000139	Data not provided	Data not provided	1.25e-05
Female	Deloukas	2013	European	10	CYP17A1	CYP17A1	rs12413409	G/A	1.11	2.2e-06	Data not provided	Data not provided	1.11e-05
Male	Deloukas	2013	European	10	CYP17A1	CYP17A1	rs12413409	G/A	1.07	1.11e-05	Data not provided	Data not provided	2.2e-06
Male	Deloukas	2013	European	10	KIAA1462	JCAD	rs2505083	C/T	1.06	4.16e-08	Data not provided	Data not provided	0.00336
Female	Deloukas	2013	European	10	KIAA1462	JCAD	rs2505083	C/T	1.04	0.00336	Data not provided	Data not provided	4.16e-08
Female	Dungan	2022	European/ White	10	LINC00702	LINC00702	rs11814820	G	1.761[1.087, 2.854]	0.0216	0.434	0.377	0.025
Female	Dungan	2022	European/ White	10	LINC00702	LINC00702	rs7095119	A	1.682[1.017, 2.780]	0.0426	0.244	0.178	0.091
Female	Dungan	2022	European/ White	10	LINC00703	LINC00703	rs1751291	G	3.559[2.028, 6.247]	9.7e-06	0.178	0.151	0.515
Female	Dungan	2022	European/ White	10	LINC00703	LINC00703	rs1751300	A	3.064[1.819, 5.160]	2.57e-05	0.241	0.204	0.837
Female	Dungan	2022	European/ White	10	LINC00703	LINC00703	rs1625110	A	2.317[1.445, 3.714]	0.000487	0.287	0.263	0.954
Female	Dungan	2022	European/ White	10	LINC00703	LINC00703	rs1751295	A	3.072[1.631, 5.788]	0.000515	0.109	0.099	0.122
Female	Dungan	2022	European/ White	10	LINC00703	LINC00703	rs313445	A	2.139[1.354, 3.381]	0.00112	0.31	0.301	0.468
Female	Dungan	2022	European/ White	10	LINC00703	LINC00703	rs9663977	A	2.226[1.361, 3.639]	0.00143	0.239	0.223	0.987
Female	Dungan	2022	European/ White	10	LINC00703	LINC00703	rs11252615	A	2.175[1.327, 3.564]	0.00205	0.466	0.457	0.328
Female	Dungan	2022	European/ White	10	LINC00703	LINC00703	rs12414135	A	2.111[1.311, 3.398]	0.00211	0.264	0.268	0.254
Female	Dungan	2022	European/ White	10	LINC00703	LINC00703	rs1751284	A	2.46[1.382, 4.377]	0.00221	0.135	0.13	0.327
Female	Dungan	2022	European/ White	10	LINC00703	LINC00703	rs17358959	A	2.078[1.291, 3.344]	0.0026	0.308	0.279	0.729
Female	Dungan	2022	European/ White	10	LINC00703	LINC00703	rs313438	A	2.285[1.322, 3.950]	0.00308	0.221	0.228	0.646
Female	Dungan	2022	European/ White	10	LINC00703	LINC00703	rs2077668	G	2.05[1.257, 3.342]	0.00401	0.227	0.222	0.471
Female	Dungan	2022	European/ White	10	LINC00703	LINC00703	rs17298157	G	2.102[1.228, 3.598]	0.00676	0.201	0.193	0.334
Female	Dungan	2022	European/ White	10	LINC00703	LINC00703	rs17133009	A	1.967[1.205, 3.213]	0.00684	0.199	0.185	0.861
Female	Dungan	2022	European/ White	10	LINC00703	LINC00703	rs17133040	A	1.971[1.205, 3.224]	0.0069	0.198	0.186	0.734
Female	Dungan	2022	European/ White	10	LINC00703	LINC00703	rs1615752	A	1.911[1.187, 3.078]	0.00773	0.304	0.284	0.985
Female	Dungan	2022	European/ White	10	LINC00703	LINC00703	rs1838238	A	1.915[1.184, 3.095]	0.00804	0.325	0.324	0.775
Female	Dungan	2022	European/ White	10	LINC00703	LINC00703	rs1679409	G	2.035[1.190, 3.481]	0.00944	0.22	0.22	0.768
Female	Dungan	2022	European/ White	10	LINC00703	LINC00703	rs2895006	G	1.936[1.170, 3.203]	0.0101	0.167	0.205	0.681
Female	Dungan	2022	European/ White	10	LINC00703	LINC00703	rs12255472	G	2.468[1.228, 4.959]	0.0112	0.069	0.054	0.398
Female	Dungan	2022	European/ White	10	LINC00703	LINC00703	rs7096965	G	1.843[1.141, 2.979]	0.0125	0.319	0.321	0.633
Female	Dungan	2022	European/ White	10	LINC00703	LINC00703	rs1751275	A	1.95[1.145, 3.321]	0.0139	0.23	0.227	0.563
Female	Dungan	2022	European/ White	10	LINC00703	LINC00703	rs17361389	G	1.898[1.134, 3.177]	0.0148	0.161	0.198	0.614
Female	Dungan	2022	European/ White	10	LINC00703	LINC00703	rs11252622	A	0.485[0.269, 0.876]	0.0164	0.305	0.301	0.066
Female	Dungan	2022	European/ White	10	LINC00703	LINC00703	rs313435	A	0.54[0.325, 0.897]	0.0174	0.428	0.42	0.875
Female	Dungan	2022	European/ White	10	LINC00703	LINC00703	rs1498274	G	1.853[1.095, 3.135]	0.0215	0.191	0.24	0.783
Female	Dungan	2022	European/ White	10	LINC00703	LINC00703	rs11814820	G	1.761[1.087, 2.854]	0.0216	0.434	0.377	0.025
Female	Dungan	2022	European/ White	10	LINC00703	LINC00703	rs7068877	A	2.334[1.103, 4.939]	0.0267	0.098	0.134	0.825
Female	Dungan	2022	European/ White	10	LINC00703	LINC00703	rs12255709	A	1.804[1.067, 3.048]	0.0276	0.195	0.196	0.087
Female	Dungan	2022	European/ White	10	LINC00703	LINC00703	rs12245376	A	0.522[0.289, 0.942]	0.0308	0.299	0.293	0.149
Female	Dungan	2022	European/ White	10	LINC00703	LINC00703	rs10904299	C	0.489[0.253, 0.944]	0.033	0.25	0.248	0.195
Female	Dungan	2022	European/ White	10	LINC00703	LINC00703	rs10904300	G	0.489[0.253, 0.944]	0.033	0.25	0.247	0.243
Female	Dungan	2022	European/ White	10	LINC00703	LINC00703	rs1679414	A	1.94[1.050, 3.588]	0.0345	0.112	0.112	0.29
Female	Dungan	2022	European/ White	10	LINC00703	LINC00703	rs7072047	A	1.69[1.027, 2.781]	0.0389	0.276	0.208	0.037
Female	Dungan	2022	European/ White	10	LINC00703	LINC00703	rs7095119	A	1.682[1.017, 2.780]	0.0426	0.244	0.178	0.091
Male	Deloukas	2013	European	10	LIPA	LIPA	rs2246833	T/ C	1.06	2.39e-06	Data not provided	Data not provided	0.225
Female	Deloukas	2013	European	10	LIPA	LIPA	rs2246833	T/ C	1.02	0.225	Data not provided	Data not provided	2.39e-06
Male	Dungan	2022	European/ White	10	LOC105376360	LOC105376360	rs11252040	G	2.346[1.614, 3.410]	7.82e-06	0.068	0.086	0.791
Male	Dungan	2022	European/ White	10	LOC105376360	LOC105376360	rs6601745	G	1.535[1.138, 2.069]	0.00498	0.168	0.184	0.202
Male	Dungan	2022	European/ White	10	LOC105376360	LOC105376360	rs10795069	A	0.694[0.525, 0.917]	0.0102	0.373	0.374	0.928
Male	Dungan	2022	European/ White	10	LOC105376360	LOC105376360	rs7099623	G	1.432[1.086, 1.888]	0.011	0.223	0.244	0.2
Male	Dungan	2022	European/ White	10	LOC105376360	LOC105376360	rs7068405	A	1.604[1.109, 2.321]	0.0121	0.092	0.106	0.975
Male	Dungan	2022	European/ White	10	LOC105376360	LOC105376360	rs11252058	A	1.54[1.073, 2.210]	0.0192	0.1	0.121	0.983
Male	Dungan	2022	European/ White	10	LOC105376360	LOC105376360	rs11251967	G	1.597[1.061, 2.404]	0.0249	0.066	0.052	0.233
Male	Dungan	2022	European/ White	10	LOC105376360	LOC105376360	rs7094467	A	1.332[1.012, 1.752]	0.0407	0.235	0.262	0.08
Female	Dungan	2022	European/ White	10	MANCR	MANCR	rs1751291	G	3.559[2.028, 6.247]	9.7e-06	0.178	0.151	0.515
Female	Dungan	2022	European/ White	10	MANCR	MANCR	rs1751300	A	3.064[1.819, 5.160]	2.57e-05	0.241	0.204	0.837
Female	Dungan	2022	European/ White	10	MANCR	MANCR	rs1625110	A	2.317[1.445, 3.714]	0.000487	0.287	0.263	0.954
Female	Dungan	2022	European/ White	10	MANCR	MANCR	rs1751295	A	3.072[1.631, 5.788]	0.000515	0.109	0.099	0.122
Female	Dungan	2022	European/ White	10	MANCR	MANCR	rs313445	A	2.139[1.354, 3.381]	0.00112	0.31	0.301	0.468
Female	Dungan	2022	European/ White	10	MANCR	MANCR	rs9663977	A	2.226[1.361, 3.639]	0.00143	0.239	0.223	0.987
Female	Dungan	2022	European/ White	10	MANCR	MANCR	rs11252615	A	2.175[1.327, 3.564]	0.00205	0.466	0.457	0.328
Female	Dungan	2022	European/ White	10	MANCR	MANCR	rs12414135	A	2.111[1.311, 3.398]	0.00211	0.264	0.268	0.254
Female	Dungan	2022	European/ White	10	MANCR	MANCR	rs1751284	A	2.46[1.382, 4.377]	0.00221	0.135	0.13	0.327
Female	Dungan	2022	European/ White	10	MANCR	MANCR	rs17358959	A	2.078[1.291, 3.344]	0.0026	0.308	0.279	0.729
Female	Dungan	2022	European/ White	10	MANCR	MANCR	rs313438	A	2.285[1.322, 3.950]	0.00308	0.221	0.228	0.646
Female	Dungan	2022	European/ White	10	MANCR	MANCR	rs2077668	G	2.05[1.257, 3.342]	0.00401	0.227	0.222	0.471
Female	Dungan	2022	European/ White	10	MANCR	MANCR	rs17298157	G	2.102[1.228, 3.598]	0.00676	0.201	0.193	0.334
Female	Dungan	2022	European/ White	10	MANCR	MANCR	rs17133009	A	1.967[1.205, 3.213]	0.00684	0.199	0.185	0.861
Female	Dungan	2022	European/ White	10	MANCR	MANCR	rs17133040	A	1.971[1.205, 3.224]	0.0069	0.198	0.186	0.734
Female	Dungan	2022	European/ White	10	MANCR	MANCR	rs1615752	A	1.911[1.187, 3.078]	0.00773	0.304	0.284	0.985
Female	Dungan	2022	European/ White	10	MANCR	MANCR	rs1838238	A	1.915[1.184, 3.095]	0.00804	0.325	0.324	0.775
Female	Dungan	2022	European/ White	10	MANCR	MANCR	rs2895005	A	2.064[1.206, 3.531]	0.00818	0.161	0.173	0.959
Female	Dungan	2022	European/ White	10	MANCR	MANCR	rs1679409	G	2.035[1.190, 3.481]	0.00944	0.22	0.22	0.768
Female	Dungan	2022	European/ White	10	MANCR	MANCR	rs2895006	G	1.936[1.170, 3.203]	0.0101	0.167	0.205	0.681
Female	Dungan	2022	European/ White	10	MANCR	MANCR	rs12255472	G	2.468[1.228, 4.959]	0.0112	0.069	0.054	0.398
Female	Dungan	2022	European/ White	10	MANCR	MANCR	rs7096965	G	1.843[1.141, 2.979]	0.0125	0.319	0.321	0.633
Female	Dungan	2022	European/ White	10	MANCR	MANCR	rs1751275	A	1.95[1.145, 3.321]	0.0139	0.23	0.227	0.563
Female	Dungan	2022	European/ White	10	MANCR	MANCR	rs17361389	G	1.898[1.134, 3.177]	0.0148	0.161	0.198	0.614
Female	Dungan	2022	European/ White	10	MANCR	MANCR	rs11252622	A	0.485[0.269, 0.876]	0.0164	0.305	0.301	0.066
Female	Dungan	2022	European/ White	10	MANCR	MANCR	rs313435	A	0.54[0.325, 0.897]	0.0174	0.428	0.42	0.875
Female	Dungan	2022	European/ White	10	MANCR	MANCR	rs1498274	G	1.853[1.095, 3.135]	0.0215	0.191	0.24	0.783
Female	Dungan	2022	European/ White	10	MANCR	MANCR	rs2165953	G	1.788[1.077, 2.968]	0.0248	0.254	0.244	0.386
Female	Dungan	2022	European/ White	10	MANCR	MANCR	rs7068877	A	2.334[1.103, 4.939]	0.0267	0.098	0.134	0.825
Female	Dungan	2022	European/ White	10	MANCR	MANCR	rs12255709	A	1.804[1.067, 3.048]	0.0276	0.195	0.196	0.087
Female	Dungan	2022	European/ White	10	MANCR	MANCR	rs12245376	A	0.522[0.289, 0.942]	0.0308	0.299	0.293	0.149
Female	Dungan	2022	European/ White	10	MANCR	MANCR	rs10904299	C	0.489[0.253, 0.944]	0.033	0.25	0.248	0.195
Female	Dungan	2022	European/ White	10	MANCR	MANCR	rs10904300	G	0.489[0.253, 0.944]	0.033	0.25	0.247	0.243
Female	Dungan	2022	European/ White	10	MANCR	MANCR	rs1679414	A	1.94[1.050, 3.588]	0.0345	0.112	0.112	0.29
Female	Dungan	2022	European/ White	10	MANCR	MANCR	rs11252746	A	2.013[1.045, 3.877]	0.0365	0.109	0.137	0.082
Female	Deloukas	2013	European	10	NT5C2	NT5C2	rs12413409	G/A	1.11	2.2e-06	Data not provided	Data not provided	1.11e-05
Male	Deloukas	2013	European	10	NT5C2	NT5C2	rs12413409	G/A	1.07	1.11e-05	Data not provided	Data not provided	2.2e-06
Male	Deloukas	2013	European	11	APOA1	APOA1	rs9326246	C/G	1.03	0.000192	Data not provided	Data not provided	0.00103
Female	Deloukas	2013	European	11	APOA1	APOA1	rs9326246	C/G	1.09	0.00103	Data not provided	Data not provided	0.000192
Male	Deloukas	2013	European	11	APOA5	APOA5	rs9326246	C/G	1.03	0.000192	Data not provided	Data not provided	0.00103
Female	Deloukas	2013	European	11	APOA5	APOA5	rs9326246	C/G	1.09	0.00103	Data not provided	Data not provided	0.000192
Female	Dungan	2022	European/ White	11	C11orf74	IFTAP	rs10768256	A	3.797[2.105, 6.849]	9.28e-06	0.086	0.089	0.236
Female	Dungan	2022	European/ White	11	C11orf74	IFTAP	rs4756372	G	3.488[1.919, 6.341]	4.18e-05	0.092	0.092	0.182
Female	Dungan	2022	European/ White	11	C11orf74	IFTAP	rs10768254	G	2.828[1.607, 4.978]	0.000314	0.124	0.113	0.399
Female	Dungan	2022	European/ White	11	C11orf74	IFTAP	rs11033958	A	2.243[1.307, 3.848]	0.00336	0.172	0.145	0.976
Female	Dungan	2022	European/ White	11	C11orf74	IFTAP	rs17652478	C	2.084[1.232, 3.524]	0.00618	0.175	0.148	0.745
Female	Dungan	2022	European/ White	11	C11orf74	IFTAP	rs716365	G	0.509[0.295, 0.876]	0.0148	0.391	0.386	0.956
Female	Dungan	2022	European/ White	11	C11orf74	IFTAP	rs2704917	G	0.383[0.175, 0.836]	0.016	0.216	0.259	0.202
Female	Dungan	2022	European/ White	11	C11orf74	IFTAP	rs1545344	G	0.401[0.182, 0.882]	0.023	0.207	0.18	0.832
Female	Dungan	2022	European/ White	11	C11orf74	IFTAP	rs10836648	A	0.56[0.330, 0.951]	0.0317	0.422	0.43	0.625
Female	Dungan	2022	European/ White	11	C11orf74	IFTAP	rs1563951	A	2.438[1.067, 5.571]	0.0346	0.04	0.06	0.899
Female	Dungan	2022	European/ White	11	C11orf74	IFTAP	rs1599420	G	2.245[1.059, 4.757]	0.0348	0.057	0.08	0.996
Female	Dungan	2022	European/ White	11	C11orf74	IFTAP	rs2662199	A	0.595[0.361, 0.979]	0.0412	0.451	0.448	0.6
Female	Dungan	2022	European/ White	11	C11orf74	IFTAP	rs12292339	A	2.151[1.022, 4.528]	0.0437	0.069	0.095	0.231
Female	Dungan	2022	European/ White	11	LINC02759	LINC02759	rs11034623	G	4.144[1.388, 12.368]	0.0108	0.026	0.039	0.886
Female	Dungan	2022	European/ White	11	LINC02759	LINC02759	rs1897931	G	3.071[1.116, 8.449]	0.0298	0.038	0.057	0.65
Female	Dungan	2022	European/ White	11	LINC02760	LINC02760	rs10768256	A	3.797[2.105, 6.849]	9.28e-06	0.086	0.089	0.236
Female	Dungan	2022	European/ White	11	LINC02760	LINC02760	rs4756372	G	3.488[1.919, 6.341]	4.18e-05	0.092	0.092	0.182
Female	Dungan	2022	European/ White	11	LINC02760	LINC02760	rs10768254	G	2.828[1.607, 4.978]	0.000314	0.124	0.113	0.399
Female	Dungan	2022	European/ White	11	LINC02760	LINC02760	rs11033958	A	2.243[1.307, 3.848]	0.00336	0.172	0.145	0.976
Female	Dungan	2022	European/ White	11	LINC02760	LINC02760	rs17652478	C	2.084[1.232, 3.524]	0.00618	0.175	0.148	0.745
Female	Dungan	2022	European/ White	11	LINC02760	LINC02760	rs11034623	G	4.144[1.388, 12.368]	0.0108	0.026	0.039	0.886
Female	Dungan	2022	European/ White	11	LINC02760	LINC02760	rs716365	G	0.509[0.295, 0.876]	0.0148	0.391	0.386	0.956
Female	Dungan	2022	European/ White	11	LINC02760	LINC02760	rs2704917	G	0.383[0.175, 0.836]	0.016	0.216	0.259	0.202
Female	Dungan	2022	European/ White	11	LINC02760	LINC02760	rs1545344	G	0.401[0.182, 0.882]	0.023	0.207	0.18	0.832
Female	Dungan	2022	European/ White	11	LINC02760	LINC02760	rs1897931	G	3.071[1.116, 8.449]	0.0298	0.038	0.057	0.65
Female	Dungan	2022	European/ White	11	LINC02760	LINC02760	rs10836648	A	0.56[0.330, 0.951]	0.0317	0.422	0.43	0.625
Female	Dungan	2022	European/ White	11	LINC02760	LINC02760	rs1563951	A	2.438[1.067, 5.571]	0.0346	0.04	0.06	0.899
Female	Dungan	2022	European/ White	11	LINC02760	LINC02760	rs1599420	G	2.245[1.059, 4.757]	0.0348	0.057	0.08	0.996
Female	Dungan	2022	European/ White	11	LINC02760	LINC02760	rs2662199	A	0.595[0.361, 0.979]	0.0412	0.451	0.448	0.6
Female	Dungan	2022	European/ White	11	LINC02760	LINC02760	rs12292339	A	2.151[1.022, 4.528]	0.0437	0.069	0.095	0.231
Male	Aragam	2022	European	11	MIR4693	MIR4693	rs11225975	A	1.064(1.042-1.085)	1.7e-09	Data not provided	Data not provided	Data not provided
Female	Aragam	2022	European	11	MIR4693	MIR4693	rs11225975	A	1.013(0.986-1.041)	0.35	Data not provided	Data not provided	Data not provided
Male	Deloukas	2013	European	11	PDGFD	PDGFD	rs974819	T/C	1.09	5.41e-10	Data not provided	Data not provided	0.0143
Female	Deloukas	2013	European	11	PDGFD	PDGFD	rs974819	T/C	1.04	0.0143	Data not provided	Data not provided	5.41e-10
Male	Deloukas	2013	European	11	ZNF259	ZPR1	rs9326246	C/G	1.03	0.000192	Data not provided	Data not provided	0.00103
Female	Deloukas	2013	European	11	ZNF259	ZPR1	rs9326246	C/G	1.09	0.00103	Data not provided	Data not provided	0.000192
Male	Deloukas	2013	European	12	SH2B3	SH2B3	rs3184504	T/C	1.06	3.23e-06	Data not provided	Data not provided	8.11e-05
Female	Deloukas	2013	European	12	SH2B3	SH2B3	rs3184504	T/C	1.08	8.11e-05	Data not provided	Data not provided	3.23e-06
Male	Aragam	2022	European	13	COL4A1	COL4A1	rs9521672	T	1.062(1.041-1.083)	1.8e-09	Data not provided	Data not provided	Data not provided
Male	Deloukas	2013	European	13	COL4A1	COL4A1	rs4773144	G/A	1.07	2.76e-09	Data not provided	Data not provided	0.00737
Female	Deloukas	2013	European	13	COL4A1	COL4A1	rs4773144	G/A	1.03	0.00737	Data not provided	Data not provided	2.76e-09
Female	Aragam	2022	European	13	COL4A1	COL4A1	rs9521672	T	1.013(0.986-1.04)	0.36	Data not provided	Data not provided	Data not provided
Male	Deloukas	2013	European	13	COL4A2	COL4A2	rs4773144	G/A	1.07	2.76e-09	Data not provided	Data not provided	0.00737
Female	Deloukas	2013	European	13	COL4A2	COL4A2	rs4773144	G/A	1.03	0.00737	Data not provided	Data not provided	2.76e-09
Female	Dungan	2022	European/ White	13	LINC00457	LINC00457	rs7320901	A	3.669[2.190, 6.146]	7.88e-07	0.147	0.135	0.245
Female	Dungan	2022	European/ White	13	LINC00457	LINC00457	rs17051660	A	6.226[2.990, 12.962]	1.02e-06	0.049	0.056	0.674
Female	Dungan	2022	European/ White	13	LINC00457	LINC00457	rs9599764	G	4.383[2.392, 8.030]	1.72e-06	0.141	0.135	0.435
Female	Dungan	2022	European/ White	13	LINC00457	LINC00457	rs7982372	C	5.089[2.440, 10.617]	1.44e-05	0.057	0.059	0.799
Female	Dungan	2022	European/ White	13	LINC00457	LINC00457	rs2322289	G	2.154[1.231, 3.770]	0.00722	0.175	0.156	0.284
Female	Dungan	2022	European/ White	13	LINC00457	LINC00457	rs1323949	A	0.468[0.268, 0.816]	0.00749	0.351	0.361	0.239
Female	Dungan	2022	European/ White	13	LINC00457	LINC00457	rs4943281	G	0.281[0.111, 0.713]	0.00754	0.164	0.164	0.837
Female	Dungan	2022	European/ White	13	LINC00457	LINC00457	rs2322386	G	0.281[0.111, 0.713]	0.00754	0.167	0.167	0.934
Female	Dungan	2022	European/ White	13	LINC00457	LINC00457	rs7139949	A	2.184[1.215, 3.926]	0.00902	0.103	0.094	0.151
Female	Dungan	2022	European/ White	13	LINC00457	LINC00457	rs2031291	A	0.38[0.179, 0.807]	0.0118	0.204	0.197	0.977
Female	Dungan	2022	European/ White	13	LINC00457	LINC00457	rs6562657	G	2.235[1.146, 4.361]	0.0183	0.098	0.075	0.484
Female	Dungan	2022	European/ White	13	LINC00457	LINC00457	rs1323955	A	2.151[1.104, 4.193]	0.0244	0.098	0.075	0.484
Female	Dungan	2022	European/ White	13	LINC00457	LINC00457	rs6562653	G	2.144[1.101, 4.176]	0.025	0.101	0.084	0.692
Female	Dungan	2022	European/ White	13	LINC00457	LINC00457	rs7324947	G	0.48[0.249, 0.927]	0.0289	0.267	0.276	0.436
Female	Dungan	2022	European/ White	13	LINC00457	LINC00457	rs9542497	G	0.589[0.356, 0.974]	0.0393	0.411	0.411	0.21
Female	Dungan	2022	European/ White	13	LINC00457	LINC00457	rs7996850	G	1.677[1.022, 2.751]	0.0406	0.23	0.211	0.64
Female	Dungan	2022	European/ White	13	NBEA	NBEA	rs7320901	A	3.669[2.190, 6.146]	7.88e-07	0.147	0.135	0.245
Female	Dungan	2022	European/ White	13	NBEA	NBEA	rs17051660	A	6.226[2.990, 12.962]	1.02e-06	0.049	0.056	0.674
Female	Dungan	2022	European/ White	13	NBEA	NBEA	rs9599764	G	4.383[2.392, 8.030]	1.72e-06	0.141	0.135	0.435
Female	Dungan	2022	European/ White	13	NBEA	NBEA	rs7982372	C	5.089[2.440, 10.617]	1.44e-05	0.057	0.059	0.799
Female	Dungan	2022	European/ White	13	NBEA	NBEA	rs2322289	G	2.154[1.231, 3.770]	0.00722	0.175	0.156	0.284
Female	Dungan	2022	European/ White	13	NBEA	NBEA	rs1323949	A	0.468[0.268, 0.816]	0.00749	0.351	0.361	0.239
Female	Dungan	2022	European/ White	13	NBEA	NBEA	rs4943281	G	0.281[0.111, 0.713]	0.00754	0.164	0.164	0.837
Female	Dungan	2022	European/ White	13	NBEA	NBEA	rs2322386	G	0.281[0.111, 0.713]	0.00754	0.167	0.167	0.934
Female	Dungan	2022	European/ White	13	NBEA	NBEA	rs7139949	A	2.184[1.215, 3.926]	0.00902	0.103	0.094	0.151
Female	Dungan	2022	European/ White	13	NBEA	NBEA	rs2031291	A	0.38[0.179, 0.807]	0.0118	0.204	0.197	0.977
Female	Dungan	2022	European/ White	13	NBEA	NBEA	rs6562657	G	2.235[1.146, 4.361]	0.0183	0.098	0.075	0.484
Female	Dungan	2022	European/ White	13	NBEA	NBEA	rs1323955	A	2.151[1.104, 4.193]	0.0244	0.098	0.075	0.484
Female	Dungan	2022	European/ White	13	NBEA	NBEA	rs6562653	G	2.144[1.101, 4.176]	0.025	0.101	0.084	0.692
Female	Dungan	2022	European/ White	13	NBEA	NBEA	rs7324947	G	0.48[0.249, 0.927]	0.0289	0.267	0.276	0.436
Female	Dungan	2022	European/ White	13	NBEA	NBEA	rs9542497	G	0.589[0.356, 0.974]	0.0393	0.411	0.411	0.21
Female	Dungan	2022	European/ White	13	NBEA	NBEA	rs7996850	G	1.677[1.022, 2.751]	0.0406	0.23	0.211	0.64
Male	Dungan	2022	European/ White	14	BRMS1L	BRMS1L	rs17103766	G	2.894[1.814, 4.619]	8.33e-06	0.038	0.023	0.043
Male	Dungan	2022	European/ White	14	BRMS1L	BRMS1L	rs386958	G	2.217[1.462, 3.363]	0.000179	0.07	0.037	0.072
Male	Dungan	2022	European/ White	14	BRMS1L	BRMS1L	rs847505	C	2.203[1.433, 3.386]	0.000316	0.068	0.037	0.072
Male	Dungan	2022	European/ White	14	BRMS1L	BRMS1L	rs847521	C	1.922[1.265, 2.921]	0.0022	0.082	0.066	0.523
Male	Dungan	2022	European/ White	14	BRMS1L	BRMS1L	rs847499	A	1.421[1.092, 1.850]	0.00896	0.318	0.322	0.421
Male	Dungan	2022	European/ White	14	BRMS1L	BRMS1L	rs847522	G	1.621[1.115, 2.357]	0.0114	0.104	0.086	0.189
Male	Dungan	2022	European/ White	14	BRMS1L	BRMS1L	rs372577	C	1.398[1.075, 1.819]	0.0125	0.321	0.325	0.441
Male	Dungan	2022	European/ White	14	BRMS1L	BRMS1L	rs427378	G	1.352[1.038, 1.762]	0.0253	0.337	0.345	0.498
Male	Dungan	2022	European/ White	14	BRMS1L	BRMS1L	rs847506	A	1.57[1.041, 2.370]	0.0316	0.099	0.072	0.781
Male	Deloukas	2013	European	14	HHIPL1	HHIPL1	rs2895811	C/T	1.04	1.35e-31	Data not provided	Data not provided	1.03e-11
Female	Deloukas	2013	European	14	HHIPL1	HHIPL1	rs2895811	C/T	1.03	1.03e-11	Data not provided	Data not provided	1.35e-31
Male	Dungan	2022	European/ White	14	LINC00609	LINC00609	rs17103766	G	2.894[1.814, 4.619]	8.33e-06	0.038	0.023	0.043
Male	Dungan	2022	European/ White	14	LINC00609	LINC00609	rs386958	G	2.217[1.462, 3.363]	0.000179	0.07	0.037	0.072
Male	Dungan	2022	European/ White	14	LINC00609	LINC00609	rs847505	C	2.203[1.433, 3.386]	0.000316	0.068	0.037	0.072
Male	Dungan	2022	European/ White	14	LINC00609	LINC00609	rs847521	C	1.922[1.265, 2.921]	0.0022	0.082	0.066	0.523
Male	Dungan	2022	European/ White	14	LINC00609	LINC00609	rs847499	A	1.421[1.092, 1.850]	0.00896	0.318	0.322	0.421
Male	Dungan	2022	European/ White	14	LINC00609	LINC00609	rs847522	G	1.621[1.115, 2.357]	0.0114	0.104	0.086	0.189
Male	Dungan	2022	European/ White	14	LINC00609	LINC00609	rs1958618	A	1.721[1.127, 2.627]	0.0119	0.079	0.078	0.8
Male	Dungan	2022	European/ White	14	LINC00609	LINC00609	rs372577	C	1.398[1.075, 1.819]	0.0125	0.321	0.325	0.441
Male	Dungan	2022	European/ White	14	LINC00609	LINC00609	rs427378	G	1.352[1.038, 1.762]	0.0253	0.337	0.345	0.498
Male	Dungan	2022	European/ White	14	LINC00609	LINC00609	rs847506	A	1.57[1.041, 2.370]	0.0316	0.099	0.072	0.781
Female	Dungan	2022	European/ White	14	LINC01551	LINC01551	rs1952267	G	0.346[0.159, 0.752]	0.00738	0.218	0.195	0.767
Female	Dungan	2022	European/ White	14	LINC01551	LINC01551	rs17114811	G	0.351[0.162, 0.763]	0.00822	0.213	0.188	0.668
Female	Dungan	2022	European/ White	14	LINC01551	LINC01551	rs8018934	A	2.429[1.065, 5.542]	0.035	0.049	0.071	0.809
Female	Dungan	2022	European/ White	14	PRKD1	PRKD1	rs8021816	C	5.857[2.713, 12.646]	6.76e-06	0.052	0.071	0.601
Female	Dungan	2022	European/ White	14	PRKD1	PRKD1	rs10133885	A	5.574[2.195, 14.151]	0.000301	0.035	0.042	0.935
Female	Dungan	2022	European/ White	14	PRKD1	PRKD1	rs7145714	A	3.037[1.495, 6.169]	0.00213	0.086	0.101	0.592
Female	Dungan	2022	European/ White	14	PRKD1	PRKD1	rs10151420	A	3.078[1.355, 6.992]	0.00723	0.043	0.048	0.836
Female	Dungan	2022	European/ White	14	PRKD1	PRKD1	rs17096135	G	3.078[1.355, 6.992]	0.00723	0.043	0.048	0.822
Female	Dungan	2022	European/ White	14	PRKD1	PRKD1	rs1952267	G	0.346[0.159, 0.752]	0.00738	0.218	0.195	0.767
Female	Dungan	2022	European/ White	14	PRKD1	PRKD1	rs17114811	G	0.351[0.162, 0.763]	0.00822	0.213	0.188	0.668
Female	Dungan	2022	European/ White	14	PRKD1	PRKD1	rs8018934	A	2.429[1.065, 5.542]	0.035	0.049	0.071	0.809
Male	Deloukas	2013	European	15	ADAMTS7	ADAMTS7	rs7173743	T/C	1.05	2.78e-08	Data not provided	Data not provided	2.23e-05
Female	Deloukas	2013	European	15	ADAMTS7	ADAMTS7	rs7173743	T/C	1.06	2.23e-05	Data not provided	Data not provided	2.78e-08
Male	Dungan	2022	European/ White	15	LOC105370829	LOC105370829	rs2062640	G	2.353[1.656, 3.343]	1.79e-06	0.106	0.115	0.618
Male	Dungan	2022	European/ White	15	LOC105370829	LOC105370829	rs4776247	A	2.401[1.659, 3.474]	3.44e-06	0.095	0.101	0.479
Male	Dungan	2022	European/ White	15	LOC105370829	LOC105370829	rs2651747	G	2.314[1.589, 3.370]	1.21e-05	0.081	0.086	0.673
Male	Dungan	2022	European/ White	15	LOC105370829	LOC105370829	rs2695674	G	2.25[1.539, 3.289]	2.84e-05	0.079	0.086	0.673
Male	Dungan	2022	European/ White	15	LOC105370829	LOC105370829	rs1566564	G	1.938[1.358, 2.765]	0.000263	0.109	0.106	0.585
Male	Dungan	2022	European/ White	15	LOC105370829	LOC105370829	rs2695681	A	2.007[1.362, 2.957]	0.00043	0.078	0.086	0.679
Male	Dungan	2022	European/ White	15	LOC105370829	LOC105370829	rs7181788	A	1.7[1.223, 2.364]	0.0016	0.139	0.129	0.634
Male	Dungan	2022	European/ White	15	LOC105370829	LOC105370829	rs1501399	A	1.562[1.145, 2.132]	0.00489	0.148	0.194	0.158
Male	Dungan	2022	European/ White	15	LOC105370829	LOC105370829	rs1392980	G	1.375[1.051, 1.799]	0.0203	0.275	0.287	0.031
Male	Dungan	2022	European/ White	15	LOC105370829	LOC105370829	rs3985779	A	1.341[1.025, 1.755]	0.0325	0.28	0.293	0.342
Male	Dungan	2022	European/ White	15	UNC13C	UNC13C	rs2062640	G	2.353[1.656, 3.343]	1.79e-06	0.106	0.115	0.618
Male	Dungan	2022	European/ White	15	UNC13C	UNC13C	rs4776247	A	2.401[1.659, 3.474]	3.44e-06	0.095	0.101	0.479
Male	Dungan	2022	European/ White	15	UNC13C	UNC13C	rs2651747	G	2.314[1.589, 3.370]	1.21e-05	0.081	0.086	0.673
Male	Dungan	2022	European/ White	15	UNC13C	UNC13C	rs2695674	G	2.25[1.539, 3.289]	2.84e-05	0.079	0.086	0.673
Male	Dungan	2022	European/ White	15	UNC13C	UNC13C	rs1566564	G	1.938[1.358, 2.765]	0.000263	0.109	0.106	0.585
Male	Dungan	2022	European/ White	15	UNC13C	UNC13C	rs2695681	A	2.007[1.362, 2.957]	0.00043	0.078	0.086	0.679
Male	Dungan	2022	European/ White	15	UNC13C	UNC13C	rs7181788	A	1.7[1.223, 2.364]	0.0016	0.139	0.129	0.634
Male	Dungan	2022	European/ White	15	UNC13C	UNC13C	rs9284299	A	1.482[1.138, 1.928]	0.00346	0.292	0.316	0.412
Male	Dungan	2022	European/ White	15	UNC13C	UNC13C	rs1501399	A	1.562[1.145, 2.132]	0.00489	0.148	0.194	0.158
Male	Dungan	2022	European/ White	15	UNC13C	UNC13C	rs2681962	A	1.672[1.151, 2.429]	0.00703	0.101	0.141	0.624
Male	Dungan	2022	European/ White	15	UNC13C	UNC13C	rs2616917	G	1.613[1.120, 2.323]	0.0102	0.113	0.124	0.467
Male	Dungan	2022	European/ White	15	UNC13C	UNC13C	rs1818704	G	1.405[1.079, 1.831]	0.0117	0.299	0.331	0.16
Male	Dungan	2022	European/ White	15	UNC13C	UNC13C	rs2460608	A	1.391[1.076, 1.800]	0.0119	0.302	0.322	0.604
Male	Dungan	2022	European/ White	15	UNC13C	UNC13C	rs2414327	G	1.394[1.071, 1.814]	0.0134	0.3	0.333	0.176
Male	Dungan	2022	European/ White	15	UNC13C	UNC13C	rs2553225	C	1.37[1.056, 1.776]	0.0176	0.295	0.316	0.431
Male	Dungan	2022	European/ White	15	UNC13C	UNC13C	rs1392980	G	1.375[1.051, 1.799]	0.0203	0.275	0.287	0.031
Male	Dungan	2022	European/ White	15	UNC13C	UNC13C	rs2725597	A	1.521[1.060, 2.181]	0.0227	0.132	0.135	0.934
Male	Dungan	2022	European/ White	15	UNC13C	UNC13C	rs4457945	G	0.726[0.545, 0.968]	0.029	0.339	0.325	0.629
Male	Dungan	2022	European/ White	15	UNC13C	UNC13C	rs3985779	A	1.341[1.025, 1.755]	0.0325	0.28	0.293	0.342
Male	Dungan	2022	European/ White	15	UNC13C	UNC13C	rs1897006	A	1.81[1.035, 3.166]	0.0375	0.039	0.032	0.01
Male	Dungan	2022	European/ White	15	UNC13C	UNC13C	rs1520411	A	1.303[1.014, 1.674]	0.0388	0.341	0.353	0.39
Male	Dungan	2022	European/ White	16	EMP2	EMP2	rs9932462	G	4.919[2.575, 9.397]	1.41e-06	0.015	0.006	0.997
Male	Dungan	2022	European/ White	16	EMP2	EMP2	rs12102780	A	4.187[2.019, 8.684]	0.000119	0.011	0.006	0.997
Male	Dungan	2022	European/ White	16	EMP2	EMP2	rs2355217	A	1.404[1.037, 1.900]	0.0281	0.188	0.178	0.956
Male	Dungan	2022	European/ White	16	EMP2	EMP2	rs8053116	C	1.345[1.008, 1.795]	0.0443	0.256	0.247	0.205
Male	Dungan	2022	European/ White	16	TEKT5	TEKT5	rs9932462	G	4.919[2.575, 9.397]	1.41e-06	0.015	0.006	0.997
Male	Dungan	2022	European/ White	16	TEKT5	TEKT5	rs12102780	A	4.187[2.019, 8.684]	0.000119	0.011	0.006	0.997
Male	Dungan	2022	European/ White	16	TEKT5	TEKT5	rs2355217	A	1.404[1.037, 1.900]	0.0281	0.188	0.178	0.956
Male	Dungan	2022	European/ White	16	TEKT5	TEKT5	rs7188834	G	1.377[1.018, 1.863]	0.0378	0.22	0.207	0.187
Male	Dungan	2022	European/ White	16	TEKT5	TEKT5	rs8053116	C	1.345[1.008, 1.795]	0.0443	0.256	0.247	0.205
Male	Dungan	2022	European/ White	17	LINC00670	LINC00670	rs12150051	C	0.512[0.387, 0.678]	3.12e-06	0.413	0.399	0.491
Male	Dungan	2022	European/ White	17	LINC00670	LINC00670	rs11078078	A	0.523[0.390, 0.701]	1.44e-05	0.373	0.374	0.823
Male	Dungan	2022	European/ White	17	LINC00670	LINC00670	rs4054988	A	0.576[0.434, 0.764]	0.000126	0.372	0.362	0.903
Male	Dungan	2022	European/ White	17	LINC00670	LINC00670	rs7217115	A	0.583[0.441, 0.771]	0.000157	0.374	0.362	0.937
Male	Dungan	2022	European/ White	17	LINC00670	LINC00670	rs7212228	A	0.589[0.416, 0.834]	0.00287	0.222	0.256	0.488
Male	Dungan	2022	European/ White	17	LINC00670	LINC00670	rs6502197	A	0.662[0.500, 0.877]	0.00408	0.34	0.313	0.82
Male	Dungan	2022	European/ White	17	LINC00670	LINC00670	rs758186	G	0.671[0.506, 0.890]	0.00557	0.344	0.328	0.801
Male	Dungan	2022	European/ White	17	LINC00670	LINC00670	rs1878990	A	0.654[0.483, 0.886]	0.0062	0.3	0.282	0.769
Male	Dungan	2022	European/ White	17	LINC00670	LINC00670	rs758188	C	0.659[0.486, 0.892]	0.007	0.298	0.279	0.769
Male	Dungan	2022	European/ White	17	LINC00670	LINC00670	rs9897731	G	0.638[0.443, 0.919]	0.0157	0.176	0.181	0.872
Male	Dungan	2022	European/ White	17	LINC00670	LINC00670	rs16946248	A	0.615[0.403, 0.938]	0.0239	0.13	0.147	0.998
Male	Dungan	2022	European/ White	17	LINC00670	LINC00670	rs11078077	A	0.674[0.477, 0.954]	0.0261	0.206	0.178	0.513
Male	Deloukas	2013	European	17	PEMT	PEMT	rs12936587	G/A	1.04	5.97e-08	Data not provided	Data not provided	0.0106
Female	Deloukas	2013	European	17	PEMT	PEMT	rs12936587	G/A	1.04	0.0106	Data not provided	Data not provided	5.97e-08
Male	Deloukas	2013	European	17	RAI1	RAI1	rs12936587	G/A	1.04	5.97e-08	Data not provided	Data not provided	0.0106
Female	Deloukas	2013	European	17	RAI1	RAI1	rs12936587	G/A	1.04	0.0106	Data not provided	Data not provided	5.97e-08
Female	Dungan	2022	European/ White	17	RAP1GAP2	RAP1GAP2	rs7217169	G	4.059[2.224, 7.405]	4.98e-06	0.078	0.081	0.47
Female	Dungan	2022	European/ White	17	RAP1GAP2	RAP1GAP2	rs17221989	C	2.75[1.395, 5.421]	0.00349	0.04	0.045	0.344
Female	Dungan	2022	European/ White	17	RAP1GAP2	RAP1GAP2	rs1476460	G	1.957[1.207, 3.173]	0.00647	0.302	0.303	0.699
Female	Dungan	2022	European/ White	17	RAP1GAP2	RAP1GAP2	rs12950579	A	2.455[1.166, 5.171]	0.0181	0.08	0.07	0.886
Female	Dungan	2022	European/ White	17	RAP1GAP2	RAP1GAP2	rs8072995	A	0.517[0.294, 0.909]	0.0219	0.313	0.337	0.282
Female	Dungan	2022	European/ White	17	RAP1GAP2	RAP1GAP2	rs9907207	A	0.332[0.127, 0.868]	0.0245	0.135	0.109	0.577
Female	Dungan	2022	European/ White	17	RAP1GAP2	RAP1GAP2	rs9907201	A	0.332[0.127, 0.868]	0.0245	0.135	0.11	0.59
Female	Dungan	2022	European/ White	17	RAP1GAP2	RAP1GAP2	rs2027998	A	0.573[0.352, 0.935]	0.0257	0.468	0.426	0.759
Male	Deloukas	2013	European	17	RASD1	RASD1	rs12936587	G/A	1.04	5.97e-08	Data not provided	Data not provided	0.0106
Female	Deloukas	2013	European	17	RASD1	RASD1	rs12936587	G/A	1.04	0.0106	Data not provided	Data not provided	5.97e-08
Male	Deloukas	2013	European	17	SMG6	SMG6	rs2281727	G/A	1.04	1.33e-05	Data not provided	Data not provided	0.00498
Female	Deloukas	2013	European	17	SMG6	SMG6	rs2281727	G/A	1.01	0.00498	Data not provided	Data not provided	1.33e-05
Male	Deloukas	2013	European	17	UBE2Z	UBE2Z	rs15563	G/A	1.01	5.82e-05	Data not provided	Data not provided	0.00639
Female	Deloukas	2013	European	17	UBE2Z	UBE2Z	rs15563	G/A	1.02	0.00639	Data not provided	Data not provided	5.82e-05
Male	Deloukas	2013	European	19	APOC1	APOC1	rs2075650	G/A	1.11	6.72e-81	Data not provided	Data not provided	1.08e-41
Female	Deloukas	2013	European	19	APOC1	APOC1	rs2075650	G/A	1.12	1.08e-41	Data not provided	Data not provided	6.72e-81
Male	Deloukas	2013	European	19	APOE	APOE	rs2075650	G/A	1.11	6.72e-81	Data not provided	Data not provided	1.08e-41
Female	Deloukas	2013	European	19	APOE	APOE	rs2075650	G/A	1.12	1.08e-41	Data not provided	Data not provided	6.72e-81
Male	Deloukas	2013	European	19	LDLR	LDLR	rs1122608	G/T	1.07	4.52e-10	Data not provided	Data not provided	0.0287
Female	Deloukas	2013	European	19	LDLR	LDLR	rs1122608	G/T	1.05	0.0287	Data not provided	Data not provided	4.52e-10
Male	Aragam	2022	European	19	PVRL2	NECTIN2	rs112422902	A	0.863(0.823-0.905)	1.4e-09	Data not provided	Data not provided	Data not provided
Female	Aragam	2022	European	19	PVRL2	NECTIN2	rs112422902	A	0.966(0.903-1.034)	0.32	Data not provided	Data not provided	Data not provided
Male	Huang	2022	British Pakistani and Bangladeshi	21	AP000318.2	AP000318.2	rs28451064	A	1.18	2e-11	Data not provided	Data not provided	0.84
Male	Dungan	2022	European/ White	21	DSCR4	DSCR4	rs2836115	G	1.977[1.302, 3.001]	0.00137	0.069	0.078	0.22
Male	Huang	2022	British Pakistani and Bangladeshi	21	KCNE2	KCNE2	rs28451064	A	1.18	2e-11	Data not provided	Data not provided	0.84
Male	Huang	2022	British Pakistani and Bangladeshi	21	KCNE2	KCNE2	rs28451064	A	1.18	2e-11	Data not provided	Data not provided	0.84
Male	Deloukas	2013	European	21	KCNE2	KCNE2	rs9982601	T/C	1.09	3.81e-09	Data not provided	Data not provided	0.00172
Female	Deloukas	2013	European	21	KCNE2	KCNE2	rs9982601	T/C	1.09	0.00172	Data not provided	Data not provided	3.81e-09
Male	Dungan	2022	European/ White	21	KCNJ6	KCNJ6	rs2835913	G	3.464[2.034, 5.899]	4.81e-06	0.028	0.034	0.296
Male	Dungan	2022	European/ White	21	KCNJ6	KCNJ6	rs2835927	G	3.075[1.762, 5.367]	7.71e-05	0.029	0.032	0.12
Male	Dungan	2022	European/ White	21	KCNJ6	KCNJ6	rs2835935	G	3.075[1.762, 5.367]	7.71e-05	0.029	0.034	0.12
Male	Dungan	2022	European/ White	21	KCNJ6	KCNJ6	rs2836115	G	1.977[1.302, 3.001]	0.00137	0.069	0.078	0.22
Male	Dungan	2022	European/ White	21	KCNJ6	KCNJ6	rs2836025	A	0.534[0.309, 0.923]	0.0245	0.093	0.069	0.967
Male	Aragam	2022	European	21	NCRNA00310	LINC00310	rs28451064	A	1.145(1.119-1.173)	3.9e-29	Data not provided	Data not provided	Data not provided
Female	Aragam	2022	European	21	NCRNA00310	LINC00310	rs28451064	A	1.052(1.018-1.086)	0.0022	Data not provided	Data not provided	Data not provided
Male	Huang	2022	British Pakistani and Bangladeshi	21	MRPS6	MRPS6	rs28451064	A	1.18	2e-11	Data not provided	Data not provided	0.84
Female	Dungan	2022	European/ White	21	PDE9A	PDE9A	rs8133010	G	3.217[1.943, 5.325]	5.57e-06	0.247	0.268	0.637
Female	Dungan	2022	European/ White	21	PDE9A	PDE9A	rs2269145	A	2.883[1.725, 4.820]	5.35e-05	0.443	0.45	0.809
Female	Dungan	2022	European/ White	21	PDE9A	PDE9A	rs2269144	C	2.421[1.456, 4.027]	0.000655	0.494	0.5	0.665
Female	Dungan	2022	European/ White	21	PDE9A	PDE9A	rs11702318	G	0.464[0.266, 0.811]	0.00702	0.362	0.354	0.974
Female	Dungan	2022	European/ White	21	PDE9A	PDE9A	rs2245730	C	1.918[1.174, 3.133]	0.00932	0.422	0.461	0.914
Female	Dungan	2022	European/ White	21	PDE9A	PDE9A	rs374281	A	0.515[0.304, 0.875]	0.0141	0.379	0.373	0.433
Female	Dungan	2022	European/ White	21	PDE9A	PDE9A	rs2269149	A	0.521[0.307, 0.886]	0.016	0.371	0.361	0.408
Female	Dungan	2022	European/ White	21	PDE9A	PDE9A	rs2839580	C	1.76[1.111, 2.789]	0.0161	0.379	0.384	0.364
Female	Dungan	2022	European/ White	21	PDE9A	PDE9A	rs2839576	A	0.538[0.318, 0.910]	0.0209	0.365	0.36	0.591
Female	Dungan	2022	European/ White	21	PDE9A	PDE9A	rs1029332	A	0.573[0.342, 0.960]	0.0343	0.365	0.355	0.52
Male	Huang	2022	British Pakistani and Bangladeshi	21	SLC5A3	SLC5A3	rs28451064	A	1.18	2e-11	Data not provided	Data not provided	0.84
Female	Dungan	2022	European/ White	22	KLHL22	KLHL22	rs1771144	A	4.067[2.274, 7.275]	2.26e-06	0.149	0.191	0.718
Female	Dungan	2022	European/ White	22	KLHL22	KLHL22	rs4820216	A	3.017[1.639, 5.555]	0.000391	0.136	0.144	0.551
Female	Dungan	2022	European/ White	22	KLHL22	KLHL22	rs1153428	G	2.909[1.583, 5.345]	0.000584	0.135	0.151	0.382
Female	Dungan	2022	European/ White	22	KLHL22	KLHL22	rs165809	A	2.909[1.583, 5.345]	0.000584	0.135	0.15	0.359
Female	Dungan	2022	European/ White	22	KLHL22	KLHL22	rs2010947	A	1.883[1.018, 3.485]	0.0439	0.167	0.201	0.892
Female	Dungan	2022	European/ White	22	MED15	MED15	rs4820216	A	3.017[1.639, 5.555]	0.000391	0.136	0.144	0.551
Female	Dungan	2022	European/ White	22	MED15	MED15	rs2010947	A	1.883[1.018, 3.485]	0.0439	0.167	0.201	0.892
Male	Deloukas	2013	European		SNP not mapped to gene	SNP not mapped to gene	rs445925	G/A	1.14	2.01e-71	Data not provided	Data not provided	9.52e-31
Male	Deloukas	2013	European		SNP not mapped to gene	SNP not mapped to gene	rs3217992	T/ C	1.16	4.66e-48	Data not provided	Data not provided	1.57e-08
Male	Schunkert	2011	European		SNP not mapped to gene	SNP not mapped to gene	rs4977574	G	1.314(1.266-1.365)	1.08e-45	Data not provided	Data not provided	Data not provided
Female	Deloukas	2013	European		SNP not mapped to gene	SNP not mapped to gene	rs445925	G/A	1.1	9.52e-31	Data not provided	Data not provided	2.01e-71
Female	Schunkert	2011	European		SNP not mapped to gene	SNP not mapped to gene	rs4977574	G	1.202(1.145-1.261)	1.12e-13	Data not provided	Data not provided	Data not provided
Male	Deloukas	2013	European		SNP not mapped to gene	SNP not mapped to gene	rs2047009	G/ T	1.06	9.41e-11	Data not provided	Data not provided	0.0989
Male	Deloukas	2013	European		SNP not mapped to gene	SNP not mapped to gene	rs9515203	T/C	1.08	5.39e-09	Data not provided	Data not provided	0.00698
Female	Deloukas	2013	European		SNP not mapped to gene	SNP not mapped to gene	rs3217992	T/ C	1.09	1.57e-08	Data not provided	Data not provided	4.66e-48
Male	Schunkert	2011	European		SNP not mapped to gene	SNP not mapped to gene	rs579459	C	1.14(1.084-1.14)	2.56e-07	Data not provided	Data not provided	Data not provided
Male	Schunkert	2011	European		SNP not mapped to gene	SNP not mapped to gene	rs11556924	C	1.116(1.07-1.116)	2.88e-07	Data not provided	Data not provided	Data not provided
Male	Schunkert	2011	European		SNP not mapped to gene	SNP not mapped to gene	rs599839	A	1.127(1.075-1.18)	5.69e-07	Data not provided	Data not provided	Data not provided
Male	Deloukas	2013	European		SNP not mapped to gene	SNP not mapped to gene	rs2048327	C/T	1.05	9.55e-07	Data not provided	Data not provided	3.75e-05
Male	Schunkert	2011	European		SNP not mapped to gene	SNP not mapped to gene	rs1122608	G	1.118(1.069-1.17)	9.59e-07	Data not provided	Data not provided	Data not provided
Male	Schunkert	2011	European		SNP not mapped to gene	SNP not mapped to gene	rs12526453	C	1.107(1.062-1.153)	1.15e-06	Data not provided	Data not provided	Data not provided
Male	Schunkert	2011	European		SNP not mapped to gene	SNP not mapped to gene	rs964184	G	1.144(1.082-1.21)	2.38e-06	Data not provided	Data not provided	Data not provided
Male	Schunkert	2011	European		SNP not mapped to gene	SNP not mapped to gene	rs216172	C	1.069(1.024-1.117)	2.41e-06	Data not provided	Data not provided	Data not provided
Female	Schunkert	2011	European		SNP not mapped to gene	SNP not mapped to gene	rs599839	A	1.149(1.082-1.219)	4.69e-06	Data not provided	Data not provided	Data not provided
Male	Schunkert	2011	European		SNP not mapped to gene	SNP not mapped to gene	rs46522	T	1.091(1.05-1.133)	6.78e-06	Data not provided	Data not provided	Data not provided
Male	Schunkert	2011	European		SNP not mapped to gene	SNP not mapped to gene	rs17114036	A	1.18(1.097-1.27)	8.33e-06	Data not provided	Data not provided	Data not provided
Male	Schunkert	2011	European		SNP not mapped to gene	SNP not mapped to gene	rs12190287	C	1.103(1.056-1.103)	8.7e-06	Data not provided	Data not provided	Data not provided
Female	Schunkert	2011	European		SNP not mapped to gene	SNP not mapped to gene	rs6725887	C	1.184(1.098-1.276)	1.02e-05	Data not provided	Data not provided	Data not provided
Male	Schunkert	2011	European		SNP not mapped to gene	SNP not mapped to gene	rs17609940	G	1.108(1.058-1.16)	1.22e-05	Data not provided	Data not provided	Data not provided
Male	Schunkert	2011	European		SNP not mapped to gene	SNP not mapped to gene	rs9982601	T	1.13(1.07-1.195)	1.32e-05	Data not provided	Data not provided	Data not provided
Male	Schunkert	2011	European		SNP not mapped to gene	SNP not mapped to gene	rs4773144	G	1.098(1.051-1.098)	3.19e-05	Data not provided	Data not provided	Data not provided
Female	Deloukas	2013	European		SNP not mapped to gene	SNP not mapped to gene	rs2048327	C/T	1.05	3.75e-05	Data not provided	Data not provided	9.55e-07
Female	Schunkert	2011	European		SNP not mapped to gene	SNP not mapped to gene	rs12526453	C	1.117(1.059-1.178)	4.78e-05	Data not provided	Data not provided	Data not provided
Male	Schunkert	2011	European		SNP not mapped to gene	SNP not mapped to gene	rs2306374	C	1.112(1.055-1.173)	8.88e-05	Data not provided	Data not provided	Data not provided
Female	Schunkert	2011	European		SNP not mapped to gene	SNP not mapped to gene	rs12413409	G	1.185(1.086-1.293)	0.000128	Data not provided	Data not provided	Data not provided
Male	Schunkert	2011	European		SNP not mapped to gene	SNP not mapped to gene	rs6725887	C	1.116(1.052-1.184)	0.000275	Data not provided	Data not provided	Data not provided
Female	Schunkert	2011	European		SNP not mapped to gene	SNP not mapped to gene	rs1746048	C	1.143(1.063-1.23)	0.000342	Data not provided	Data not provided	Data not provided
Male	Deloukas	2013	European		SNP not mapped to gene	SNP not mapped to gene	rs11203042	T/ C	1.03	0.000423	Data not provided	Data not provided	0.0519
Female	Schunkert	2011	European		SNP not mapped to gene	SNP not mapped to gene	rs3184504	T	1.215(1.087-1.359)	0.000612	Data not provided	Data not provided	Data not provided
Male	Schunkert	2011	European		SNP not mapped to gene	SNP not mapped to gene	rs3825807	A	1.072(1.03-1.115)	0.00067	Data not provided	Data not provided	Data not provided
Male	Schunkert	2011	European		SNP not mapped to gene	SNP not mapped to gene	rs2895811	C	1.088(1.036-1.088)	0.000735	Data not provided	Data not provided	Data not provided
Male	Schunkert	2011	European		SNP not mapped to gene	SNP not mapped to gene	rs3184504	T	1.078(1.031-1.128)	0.000984	Data not provided	Data not provided	Data not provided
Male	Schunkert	2011	European		SNP not mapped to gene	SNP not mapped to gene	rs12413409	G	1.12(1.046-1.12)	0.00112	Data not provided	Data not provided	Data not provided
Male	Schunkert	2011	European		SNP not mapped to gene	SNP not mapped to gene	rs12936587	G	1.108(1.062-1.156)	0.00222	Data not provided	Data not provided	Data not provided
Female	Schunkert	2011	European		SNP not mapped to gene	SNP not mapped to gene	rs964184	G	1.215(1.066-1.386)	0.00364	Data not provided	Data not provided	Data not provided
Female	Schunkert	2011	European		SNP not mapped to gene	SNP not mapped to gene	rs2306374	C	1.106(1.033-1.184)	0.00369	Data not provided	Data not provided	Data not provided
Female	Schunkert	2011	European		SNP not mapped to gene	SNP not mapped to gene	rs579459	C	1.102(1.031-1.177)	0.00398	Data not provided	Data not provided	Data not provided
Male	Schunkert	2011	European		SNP not mapped to gene	SNP not mapped to gene	rs1746048	C	1.086(1.027-1.149)	0.00403	Data not provided	Data not provided	Data not provided
Female	Schunkert	2011	European		SNP not mapped to gene	SNP not mapped to gene	rs46522	T	1.073(1.021-1.126)	0.00498	Data not provided	Data not provided	Data not provided
Female	Schunkert	2011	European		SNP not mapped to gene	SNP not mapped to gene	rs216172	C	1.078(1.021-1.139)	0.00671	Data not provided	Data not provided	Data not provided
Female	Schunkert	2011	European		SNP not mapped to gene	SNP not mapped to gene	rs4773144	G	1.083(1.022-1.147)	0.00674	Data not provided	Data not provided	Data not provided
Female	Deloukas	2013	European		SNP not mapped to gene	SNP not mapped to gene	rs9515203	T/C	1.04	0.00698	Data not provided	Data not provided	5.39e-09
Female	Schunkert	2011	European		SNP not mapped to gene	SNP not mapped to gene	rs17114036	A	1.129(1.034-1.234)	0.00715	Data not provided	Data not provided	Data not provided
Female	Schunkert	2011	European		SNP not mapped to gene	SNP not mapped to gene	rs11556924	C	1.073(1.017-1.133)	0.00961	Data not provided	Data not provided	Data not provided
Female	Schunkert	2011	European		SNP not mapped to gene	SNP not mapped to gene	rs3825807	A	1.068(1.016-1.124)	0.00997	Data not provided	Data not provided	Data not provided
Female	Schunkert	2011	European		SNP not mapped to gene	SNP not mapped to gene	rs2895811	C	1.078(1.018-1.142)	0.0101	Data not provided	Data not provided	Data not provided
Female	Schunkert	2011	European		SNP not mapped to gene	SNP not mapped to gene	rs12190287	C	1.07(1.012-1.132)	0.0178	Data not provided	Data not provided	Data not provided
Male	Saade	2011	Mixed / Unknown		SNP not mapped to gene	SNP not mapped to gene	rs497754	G	1.403 (1.01, 1.94)	0.0205	Data not provided	Data not provided	Data not provided
Female	Schunkert	2011	European		SNP not mapped to gene	SNP not mapped to gene	rs17609940	G	1.066(1.006-1.13)	0.0294	Data not provided	Data not provided	Data not provided
Female	Schunkert	2011	European		SNP not mapped to gene	SNP not mapped to gene	rs12936587	G	1.056(1-1.116)	0.0487	Data not provided	Data not provided	Data not provided
Female	Deloukas	2013	European		SNP not mapped to gene	SNP not mapped to gene	rs11203042	T/ C	1.02	0.0519	Data not provided	Data not provided	0.000423
Female	Schunkert	2011	European		SNP not mapped to gene	SNP not mapped to gene	rs9982601	T	1.062(0.99-1.14)	0.0912	Data not provided	Data not provided	Data not provided
Female	Deloukas	2013	European		SNP not mapped to gene	SNP not mapped to gene	rs2047009	G/ T	1.02	0.0989	Data not provided	Data not provided	9.41e-11
Female	Schunkert	2011	European		SNP not mapped to gene	SNP not mapped to gene	rs1122608	G	1.042(0.984-1.104)	0.163	Data not provided	Data not provided	Data not provided
